# Supplementary material for: 8-Hy­droxy-2-methyl­quinolinium tetra­chlorido(quinolin-2-olato-κ2 N,O)stannate(IV) methanol disolvate
Source: Acta Crystallogr Sect E Struct Rep Online. 2011 Jan 22;67(Pt 2):m241. doi: 10.1107/S1600536811001954 (PMC3051736; doi:10.1107/S1600536811001954)
Supplement: Supplementary file 1 [file e-67-0m241-sup1.cif]

##############################################################################
###                                                                        ###
###        Electronic paper (Acta Crystallographica Section E)             ###
###                                                                        ###
##############################################################################
#                                                                            #
# This CIF contains the data in a paper accepted for publication in Acta     #
# Crystallographica Section E. It conforms to the requirements of Notes      #
# for Authors for Section E, and has been peer reviewed under the auspices   #
# of the IUCr Commission on Journals.                                        #
#                                                                            #
# Full details of the Crystallographic Information File format               #
# are given in the paper "The Crystallographic Information File (CIF):       #
# a New Standard Archive File for Crystallography" by S. R. Hall, F. H.      #
# Allen and I. D. Brown [Acta Cryst. (1991), A47, 655-685].                  #
#                                                                            #
# The current version of the core CIF dictionary is obtainable from          #
# ftp://ftp.iucr.org/pub/cif_core.dic. The current version number is 2.4.    #
#                                                                            #
# Software is freely available for graphical display of the structure(s) in  #
# this CIF.  For information consult the CIF home page http://www.iucr.org/  #
# cif/home.html                                                              #
#                                                                            #
# This file may be used for bona fide research purposes within the           #
# scientific community so long as proper attribution is given to the journal # 
# article from which it was obtained.                                        #
#                                                                            #
##############################################################################
                                             
data_global
_audit_creation_method     SHELXL-97
_journal_date_recd_electronic     2011-01-08
_journal_date_accepted     2011-01-12
_journal_name_full     'Acta Crystallographica, Section E'
_journal_year     2011
_journal_volume     67
_journal_issue      2
_journal_page_first     m241
_journal_page_last     m241
_journal_paper_category     QM
_journal_coeditor_code     SI2328
_publ_contact_author
;
     Dr. Seik Weng Ng
     Department of Chemistry
     University of Malaya
     50603 Kuala Lumpur
     Malaysia
;
_publ_contact_author_email     seikweng@um.edu.my
_publ_contact_author_fax     '03 7967 4193'
_publ_contact_author_phone     '03 7967 6778'
_publ_section_title
;
8-Hydroxy-2-methylquinolinium
tetrachlorido(quinolin-2-olato-\k^2^<i>N</i>,<i>O</i>)stannate(IV) methanol
disolvate
;
loop_
    _publ_author_name
    _publ_author_address
    'Najafi, Ezzatollah'
;
Department of Chemistry
General Campus
Shahid Beheshti University
Tehran 1983963113
Iran
;
    'Amini, Mostafa M.'
;
Department of Chemistry
General Campus
Shahid Beheshti University
Tehran 1983963113
Iran
;
    'Ng, Seik Weng'
;
Department of Chemistry
University of Malaya
50603 Kuala Lumpur
Malaysia
;
_publ_section_synopsis     .
data_I
_audit_creation_method     SHELXL-97
_chemical_name_systematic
;
8-Hydroxy-2-methylquinolinium
tetrachlorido(quinolin-2-olato-\k^2^<i>N</i>,<i>O</i>)stannate(IV)
methanol disolvate
;
_chemical_name_common     ?
_chemical_formula_moiety     'C10 H10 N O +, C9 H6 Cl4 N O Sn -, 2(C H4 O)'
_chemical_formula_sum     'C21 H24 Cl4 N2 O4 Sn'
_chemical_formula_iupac     '(C10 H10 N O) [Sn Cl4 (C9 H6 N O)], 2C H4 O'
_chemical_formula_weight     628.91
_chemical_melting_point     ?
_symmetry_cell_setting     triclinic
_symmetry_space_group_name_H-M     'P -1'
_symmetry_space_group_name_Hall     '-P 1'
loop_
    _symmetry_equiv_pos_as_xyz
    'x, y, z'
    '-x, -y, -z'
_cell_length_a     7.9395(3)
_cell_length_b     9.9721(4)
_cell_length_c     16.0531(8)
_cell_angle_alpha     75.056(4)
_cell_angle_beta     82.529(4)
_cell_angle_gamma     88.529(3)
_cell_volume     1217.53(9)
_cell_formula_units_Z     2
_cell_measurement_reflns_used     4114
_cell_measurement_theta_min     2.6
_cell_measurement_theta_max     29.3
_cell_measurement_temperature     100(2)
_exptl_crystal_description     Prism
_exptl_crystal_colour     Yellow
_exptl_crystal_size_max     0.30
_exptl_crystal_size_mid     0.25
_exptl_crystal_size_min     0.20
_exptl_crystal_density_diffrn     1.715
_exptl_crystal_density_meas     ?
_exptl_crystal_density_method     'not measured'
_exptl_crystal_F_000     628
_exptl_absorpt_coefficient_mu     1.519
_exptl_absorpt_correction_type     multi-scan
_exptl_absorpt_process_details     '(CrysAlis PRO; Agilent Technologies, 2010)'
_exptl_absorpt_correction_T_min     0.6586
_exptl_absorpt_correction_T_max     0.7510
_diffrn_ambient_temperature     100(2)
_diffrn_radiation_type     MoK\a
_diffrn_radiation_wavelength     0.71073
_diffrn_radiation_source     'SuperNova (Mo) X-ray Source'
_diffrn_radiation_monochromator     Mirror
_diffrn_measurement_device_type
                  'Agilent SuperNova Dual diffractometer with an Atlas detector'
_diffrn_measurement_method     \w
_diffrn_detector_area_resol_mean     10.4041
_diffrn_reflns_number     8825
_diffrn_reflns_av_R_equivalents     0.0397
_diffrn_reflns_av_sigmaI/netI     0.0730
_diffrn_reflns_theta_min     2.59
_diffrn_reflns_theta_max     27.49
_diffrn_reflns_theta_full     27.49
_diffrn_measured_fraction_theta_max     0.962
_diffrn_measured_fraction_theta_full     0.962
_diffrn_reflns_limit_h_min     -8
_diffrn_reflns_limit_h_max     10
_diffrn_reflns_limit_k_min     -11
_diffrn_reflns_limit_k_max     12
_diffrn_reflns_limit_l_min     -16
_diffrn_reflns_limit_l_max     20
_diffrn_standards_number     0
_diffrn_standards_interval_count     0
_diffrn_standards_interval_time     0
_diffrn_standards_decay_%     0
_reflns_number_total     5371
_reflns_number_gt     4258
_reflns_threshold_expression     I>2\s(I)
_refine_ls_structure_factor_coef     Fsqd
_refine_ls_matrix_type     full
_refine_ls_R_factor_all     0.0666
_refine_ls_R_factor_gt     0.0489
_refine_ls_wR_factor_gt     0.1140
_refine_ls_wR_factor_ref     0.1299
_refine_ls_goodness_of_fit_ref     1.046
_refine_ls_restrained_S_all     1.046
_refine_ls_number_reflns     5371
_refine_ls_number_parameters     295
_refine_ls_number_restraints     0
_refine_ls_hydrogen_treatment     constr
_refine_ls_weighting_scheme     calc
_refine_ls_weighting_details
                 'calc w=1/[\s^2^(Fo^2^)+(0.0633P)^2^] where P=(Fo^2^+2Fc^2^)/3'
_atom_sites_solution_hydrogens     geom
_atom_sites_solution_primary     direct
_atom_sites_solution_secondary     difmap
_refine_ls_shift/su_max     0.001
_refine_ls_shift/su_mean     0.001
_refine_diff_density_max     1.757
_refine_diff_density_min     -1.854
_refine_ls_extinction_method     none
_refine_ls_extinction_coef     ?
loop_
    _atom_type_symbol
    _atom_type_description
    _atom_type_scat_dispersion_real
    _atom_type_scat_dispersion_imag
    _atom_type_scat_source
    'C' 'C' 0.0033 0.0016
                         'International Tables Vol C Tables 4.2.6.8 and 6.1.1.4'
    'H' 'H' 0.0000 0.0000
                         'International Tables Vol C Tables 4.2.6.8 and 6.1.1.4'
    'N' 'N' 0.0061 0.0033
                         'International Tables Vol C Tables 4.2.6.8 and 6.1.1.4'
    'O' 'O' 0.0106 0.0060
                         'International Tables Vol C Tables 4.2.6.8 and 6.1.1.4'
    'Cl' 'Cl' 0.1484 0.1585
                         'International Tables Vol C Tables 4.2.6.8 and 6.1.1.4'
    'Sn' 'Sn' -0.6537 1.4246
                         'International Tables Vol C Tables 4.2.6.8 and 6.1.1.4'
_computing_data_collection     'CrysAlis PRO (Agilent Technologies, 2010)'
_computing_cell_refinement     'CrysAlis PRO (Agilent Technologies, 2010)'
_computing_data_reduction     'CrysAlis PRO (Agilent Technologies, 2010)'
_computing_structure_solution     'SHELXS97 (Sheldrick, 2008)'
_computing_structure_refinement     'SHELXL97 (Sheldrick, 2008)'
_computing_molecular_graphics     'X-SEED (Barbour, 2001)'
_computing_publication_material     'publCIF (Westrip, 2010)'
loop_
    _atom_site_type_symbol
    _atom_site_label
    _atom_site_fract_x
    _atom_site_fract_y
    _atom_site_fract_z
    _atom_site_U_iso_or_equiv
    _atom_site_adp_type
    _atom_site_calc_flag
    _atom_site_refinement_flags
    _atom_site_occupancy
    _atom_site_disorder_assembly
    _atom_site_disorder_group
    Sn Sn1 0.51336(4) 0.56573(3) 0.20809(2) 0.01909(12) Uani d . 1 . .
    Cl Cl1 0.24880(15) 0.54380(11) 0.30721(8) 0.0232(3) Uani d . 1 . .
    Cl Cl2 0.47350(15) 0.33873(11) 0.18991(8) 0.0242(3) Uani d . 1 . .
    Cl Cl3 0.67740(16) 0.50347(12) 0.32577(8) 0.0262(3) Uani d . 1 . .
    Cl Cl4 0.75884(15) 0.60727(11) 0.09839(8) 0.0227(3) Uani d . 1 . .
    O O1 0.5234(4) 0.7725(3) 0.2102(2) 0.0203(7) Uani d . 1 . .
    O O2 0.8013(5) 1.0336(3) 0.3161(2) 0.0280(8) Uani d . 1 . .
    H H2 0.8017 0.9885 0.2786 0.042 Uiso calc R 1 . .
    O O3 0.8327(4) 0.8959(3) 0.1982(2) 0.0253(8) Uani d . 1 . .
    H H3 0.7453 0.8506 0.1976 0.038 Uiso calc R 1 . .
    O O4 1.0402(4) 1.2688(3) 0.3035(2) 0.0262(8) Uani d . 1 . .
    H H4 1.1279 1.3129 0.3052 0.039 Uiso calc R 1 . .
    N N1 0.3617(5) 0.6649(4) 0.1035(2) 0.0191(8) Uani d . 1 . .
    N N2 0.8391(5) 1.1312(4) 0.4535(3) 0.0216(9) Uani d . 1 . .
    H H2N 0.8831 1.1741 0.4004 0.032 Uiso calc R 1 . .
    C C1 0.2875(6) 0.6087(5) 0.0509(3) 0.0235(10) Uani d . 1 . .
    H H1 0.2968 0.5117 0.0565 0.028 Uiso calc R 1 . .
    C C2 0.1958(6) 0.6896(5) -0.0127(3) 0.0256(11) Uani d . 1 . .
    H H2A 0.1428 0.6470 -0.0492 0.031 Uiso calc R 1 . .
    C C3 0.1824(6) 0.8287(5) -0.0226(3) 0.0215(10) Uani d . 1 . .
    H H3A 0.1215 0.8834 -0.0663 0.026 Uiso calc R 1 . .
    C C4 0.2598(6) 0.8921(5) 0.0328(3) 0.0211(10) Uani d . 1 . .
    C C5 0.2544(6) 1.0356(5) 0.0277(3) 0.0219(10) Uani d . 1 . .
    H H5 0.1940 1.0964 -0.0139 0.026 Uiso calc R 1 . .
    C C6 0.3369(6) 1.0866(5) 0.0830(3) 0.0247(11) Uani d . 1 . .
    H H6 0.3334 1.1834 0.0788 0.030 Uiso calc R 1 . .
    C C7 0.4256(6) 1.0005(5) 0.1451(3) 0.0228(10) Uani d . 1 . .
    H H7 0.4803 1.0393 0.1828 0.027 Uiso calc R 1 . .
    C C8 0.4353(6) 0.8596(5) 0.1527(3) 0.0197(10) Uani d . 1 . .
    C C9 0.3486(6) 0.8058(4) 0.0956(3) 0.0171(9) Uani d . 1 . .
    C C10 0.7577(6) 1.0063(5) 0.4660(3) 0.0208(10) Uani d . 1 . .
    C C11 0.7396(6) 0.9540(5) 0.3939(3) 0.0220(10) Uani d . 1 . .
    C C12 0.6582(6) 0.8283(5) 0.4091(3) 0.0238(11) Uani d . 1 . .
    H H12 0.6452 0.7911 0.3614 0.029 Uiso calc R 1 . .
    C C13 0.5940(6) 0.7539(5) 0.4932(3) 0.0254(11) Uani d . 1 . .
    H H13 0.5399 0.6668 0.5013 0.030 Uiso calc R 1 . .
    C C14 0.6071(6) 0.8030(5) 0.5637(3) 0.0251(11) Uani d . 1 . .
    H H14 0.5609 0.7521 0.6203 0.030 Uiso calc R 1 . .
    C C15 0.6919(6) 0.9330(5) 0.5509(3) 0.0226(10) Uani d . 1 . .
    C C16 0.7117(7) 0.9934(5) 0.6198(3) 0.0283(11) Uani d . 1 . .
    H H16 0.6721 0.9455 0.6781 0.034 Uiso calc R 1 . .
    C C17 0.7881(6) 1.1211(5) 0.6025(3) 0.0247(11) Uani d . 1 . .
    H H17 0.7957 1.1629 0.6488 0.030 Uiso calc R 1 . .
    C C18 0.8548(6) 1.1910(5) 0.5179(3) 0.0224(10) Uani d . 1 . .
    C C19 0.9411(6) 1.3281(5) 0.4955(4) 0.0278(11) Uani d . 1 . .
    H H19A 0.9106 1.3840 0.4399 0.042 Uiso calc R 1 . .
    H H19B 1.0644 1.3150 0.4908 0.042 Uiso calc R 1 . .
    H H19C 0.9054 1.3758 0.5410 0.042 Uiso calc R 1 . .
    C C20 0.9683(6) 0.8028(5) 0.2200(4) 0.0289(12) Uani d . 1 . .
    H H20A 1.0752 0.8552 0.2092 0.043 Uiso calc R 1 . .
    H H20B 0.9763 0.7361 0.1843 0.043 Uiso calc R 1 . .
    H H20C 0.9470 0.7529 0.2816 0.043 Uiso calc R 1 . .
    C C21 0.9985(7) 1.3030(6) 0.2168(3) 0.0319(12) Uani d . 1 . .
    H H21A 0.8821 1.2724 0.2171 0.048 Uiso calc R 1 . .
    H H21B 1.0773 1.2565 0.1812 0.048 Uiso calc R 1 . .
    H H21C 1.0075 1.4037 0.1924 0.048 Uiso calc R 1 . .
loop_
    _atom_site_aniso_label
    _atom_site_aniso_U_11
    _atom_site_aniso_U_22
    _atom_site_aniso_U_33
    _atom_site_aniso_U_12
    _atom_site_aniso_U_13
    _atom_site_aniso_U_23
    Sn1 0.0224(2) 0.01323(17) 0.0203(2) -0.00323(12) -0.00130(14) -0.00209(13)
    Cl1 0.0248(6) 0.0189(5) 0.0238(6) -0.0031(4) 0.0030(5) -0.0041(5)
    Cl2 0.0291(7) 0.0147(5) 0.0277(7) -0.0021(4) -0.0006(5) -0.0045(5)
    Cl3 0.0291(7) 0.0225(6) 0.0245(7) -0.0029(5) -0.0066(5) 0.0002(5)
    Cl4 0.0249(6) 0.0167(5) 0.0237(6) -0.0025(4) 0.0021(5) -0.0028(5)
    O1 0.0243(18) 0.0132(15) 0.0230(19) -0.0003(13) -0.0024(15) -0.0039(14)
    O2 0.041(2) 0.0218(17) 0.0186(19) -0.0130(15) 0.0025(16) -0.0020(14)
    O3 0.0248(19) 0.0234(17) 0.025(2) -0.0081(14) -0.0014(15) -0.0005(15)
    O4 0.030(2) 0.0241(18) 0.024(2) -0.0085(14) -0.0026(15) -0.0041(15)
    N1 0.018(2) 0.0176(19) 0.019(2) -0.0039(15) 0.0008(16) -0.0001(16)
    N2 0.024(2) 0.021(2) 0.018(2) -0.0018(16) -0.0012(17) -0.0019(17)
    C1 0.027(3) 0.015(2) 0.025(3) -0.0030(19) 0.004(2) -0.003(2)
    C2 0.029(3) 0.029(3) 0.019(3) -0.005(2) -0.002(2) -0.007(2)
    C3 0.022(3) 0.020(2) 0.018(3) 0.0015(18) -0.002(2) 0.0032(19)
    C4 0.022(3) 0.019(2) 0.020(3) -0.0034(18) 0.006(2) -0.005(2)
    C5 0.022(3) 0.019(2) 0.021(3) 0.0026(19) -0.002(2) 0.000(2)
    C6 0.026(3) 0.014(2) 0.030(3) -0.0032(19) 0.007(2) -0.001(2)
    C7 0.024(3) 0.021(2) 0.019(3) -0.0067(19) 0.005(2) -0.002(2)
    C8 0.016(2) 0.019(2) 0.021(3) -0.0012(18) 0.0017(19) -0.0030(19)
    C9 0.018(2) 0.017(2) 0.014(2) -0.0023(17) 0.0039(18) -0.0025(18)
    C10 0.019(3) 0.017(2) 0.023(3) 0.0003(18) 0.000(2) -0.002(2)
    C11 0.023(3) 0.020(2) 0.022(3) -0.0006(19) -0.003(2) -0.003(2)
    C12 0.023(3) 0.023(2) 0.024(3) -0.0014(19) 0.001(2) -0.005(2)
    C13 0.023(3) 0.016(2) 0.034(3) -0.0063(19) 0.004(2) -0.002(2)
    C14 0.030(3) 0.016(2) 0.024(3) 0.0005(19) 0.002(2) 0.003(2)
    C15 0.016(2) 0.022(2) 0.028(3) 0.0051(19) -0.001(2) -0.005(2)
    C16 0.031(3) 0.031(3) 0.020(3) 0.002(2) 0.001(2) -0.003(2)
    C17 0.026(3) 0.028(3) 0.019(3) -0.001(2) -0.002(2) -0.005(2)
    C18 0.014(2) 0.028(3) 0.024(3) 0.0036(19) -0.002(2) -0.004(2)
    C19 0.023(3) 0.030(3) 0.032(3) -0.002(2) -0.006(2) -0.011(2)
    C20 0.025(3) 0.031(3) 0.029(3) -0.002(2) -0.004(2) -0.005(2)
    C21 0.032(3) 0.034(3) 0.027(3) -0.004(2) -0.004(2) -0.002(2)
loop_
    _geom_bond_atom_site_label_1
    _geom_bond_atom_site_label_2
    _geom_bond_site_symmetry_2
    _geom_bond_distance
    _geom_bond_publ_flag
    Sn1 O1 . 2.075(3) ?
    Sn1 N1 . 2.204(4) ?
    Sn1 Cl3 . 2.3758(12) ?
    Sn1 Cl2 . 2.3898(11) ?
    Sn1 Cl4 . 2.4174(12) ?
    Sn1 Cl1 . 2.4427(12) ?
    O1 C8 . 1.350(5) ?
    O2 C11 . 1.333(6) ?
    O2 H2 . 0.8400 ?
    O3 C20 . 1.423(6) ?
    O3 H3 . 0.8400 ?
    O4 C21 . 1.426(6) ?
    O4 H4 . 0.8400 ?
    N1 C1 . 1.328(6) ?
    N1 C9 . 1.381(5) ?
    N2 C18 . 1.341(6) ?
    N2 C10 . 1.373(6) ?
    N2 H2N . 0.8800 ?
    C1 C2 . 1.400(7) ?
    C1 H1 . 0.9500 ?
    C2 C3 . 1.358(6) ?
    C2 H2A . 0.9500 ?
    C3 C4 . 1.422(6) ?
    C3 H3A . 0.9500 ?
    C4 C9 . 1.399(7) ?
    C4 C5 . 1.411(6) ?
    C5 C6 . 1.370(6) ?
    C5 H5 . 0.9500 ?
    C6 C7 . 1.393(7) ?
    C6 H6 . 0.9500 ?
    C7 C8 . 1.379(6) ?
    C7 H7 . 0.9500 ?
    C8 C9 . 1.428(6) ?
    C10 C15 . 1.409(7) ?
    C10 C11 . 1.412(6) ?
    C11 C12 . 1.376(6) ?
    C12 C13 . 1.399(7) ?
    C12 H12 . 0.9500 ?
    C13 C14 . 1.361(7) ?
    C13 H13 . 0.9500 ?
    C14 C15 . 1.431(7) ?
    C14 H14 . 0.9500 ?
    C15 C16 . 1.416(6) ?
    C16 C17 . 1.371(7) ?
    C16 H16 . 0.9500 ?
    C17 C18 . 1.397(7) ?
    C17 H17 . 0.9500 ?
    C18 C19 . 1.483(7) ?
    C19 H19A . 0.9800 ?
    C19 H19B . 0.9800 ?
    C19 H19C . 0.9800 ?
    C20 H20A . 0.9800 ?
    C20 H20B . 0.9800 ?
    C20 H20C . 0.9800 ?
    C21 H21A . 0.9800 ?
    C21 H21B . 0.9800 ?
    C21 H21C . 0.9800 ?
loop_
    _geom_angle_atom_site_label_1
    _geom_angle_atom_site_label_2
    _geom_angle_atom_site_label_3
    _geom_angle_site_symmetry_1
    _geom_angle_site_symmetry_3
    _geom_angle
    _geom_angle_publ_flag
    O1 Sn1 N1 . . 78.45(12) ?
    O1 Sn1 Cl3 . . 90.22(9) ?
    N1 Sn1 Cl3 . . 168.60(9) ?
    O1 Sn1 Cl2 . . 171.51(9) ?
    N1 Sn1 Cl2 . . 93.09(10) ?
    Cl3 Sn1 Cl2 . . 98.22(4) ?
    O1 Sn1 Cl4 . . 88.73(9) ?
    N1 Sn1 Cl4 . . 87.00(10) ?
    Cl3 Sn1 Cl4 . . 93.98(4) ?
    Cl2 Sn1 Cl4 . . 91.61(4) ?
    O1 Sn1 Cl1 . . 88.01(9) ?
    N1 Sn1 Cl1 . . 86.76(10) ?
    Cl3 Sn1 Cl1 . . 91.73(4) ?
    Cl2 Sn1 Cl1 . . 90.78(4) ?
    Cl4 Sn1 Cl1 . . 173.44(4) ?
    C8 O1 Sn1 . . 114.7(2) ?
    C11 O2 H2 . . 109.5 ?
    C20 O3 H3 . . 109.5 ?
    C21 O4 H4 . . 109.5 ?
    C1 N1 C9 . . 119.6(4) ?
    C1 N1 Sn1 . . 129.6(3) ?
    C9 N1 Sn1 . . 110.8(3) ?
    C18 N2 C10 . . 123.4(4) ?
    C18 N2 H2N . . 118.3 ?
    C10 N2 H2N . . 118.3 ?
    N1 C1 C2 . . 121.3(4) ?
    N1 C1 H1 . . 119.3 ?
    C2 C1 H1 . . 119.3 ?
    C3 C2 C1 . . 120.3(4) ?
    C3 C2 H2A . . 119.8 ?
    C1 C2 H2A . . 119.8 ?
    C2 C3 C4 . . 119.8(4) ?
    C2 C3 H3A . . 120.1 ?
    C4 C3 H3A . . 120.1 ?
    C9 C4 C5 . . 118.5(4) ?
    C9 C4 C3 . . 117.2(4) ?
    C5 C4 C3 . . 124.3(4) ?
    C6 C5 C4 . . 119.6(4) ?
    C6 C5 H5 . . 120.2 ?
    C4 C5 H5 . . 120.2 ?
    C5 C6 C7 . . 121.8(4) ?
    C5 C6 H6 . . 119.1 ?
    C7 C6 H6 . . 119.1 ?
    C8 C7 C6 . . 120.9(4) ?
    C8 C7 H7 . . 119.5 ?
    C6 C7 H7 . . 119.5 ?
    O1 C8 C7 . . 123.1(4) ?
    O1 C8 C9 . . 119.4(4) ?
    C7 C8 C9 . . 117.5(4) ?
    N1 C9 C4 . . 121.7(4) ?
    N1 C9 C8 . . 116.6(4) ?
    C4 C9 C8 . . 121.7(4) ?
    N2 C10 C15 . . 119.3(4) ?
    N2 C10 C11 . . 119.7(4) ?
    C15 C10 C11 . . 121.0(4) ?
    O2 C11 C12 . . 125.8(4) ?
    O2 C11 C10 . . 116.2(4) ?
    C12 C11 C10 . . 118.0(5) ?
    C11 C12 C13 . . 121.5(4) ?
    C11 C12 H12 . . 119.3 ?
    C13 C12 H12 . . 119.3 ?
    C14 C13 C12 . . 121.7(4) ?
    C14 C13 H13 . . 119.1 ?
    C12 C13 H13 . . 119.1 ?
    C13 C14 C15 . . 118.7(5) ?
    C13 C14 H14 . . 120.7 ?
    C15 C14 H14 . . 120.7 ?
    C10 C15 C16 . . 117.8(4) ?
    C10 C15 C14 . . 119.1(4) ?
    C16 C15 C14 . . 123.1(5) ?
    C17 C16 C15 . . 120.0(5) ?
    C17 C16 H16 . . 120.0 ?
    C15 C16 H16 . . 120.0 ?
    C16 C17 C18 . . 121.2(4) ?
    C16 C17 H17 . . 119.4 ?
    C18 C17 H17 . . 119.4 ?
    N2 C18 C17 . . 118.2(4) ?
    N2 C18 C19 . . 118.2(4) ?
    C17 C18 C19 . . 123.6(4) ?
    C18 C19 H19A . . 109.5 ?
    C18 C19 H19B . . 109.5 ?
    H19A C19 H19B . . 109.5 ?
    C18 C19 H19C . . 109.5 ?
    H19A C19 H19C . . 109.5 ?
    H19B C19 H19C . . 109.5 ?
    O3 C20 H20A . . 109.5 ?
    O3 C20 H20B . . 109.5 ?
    H20A C20 H20B . . 109.5 ?
    O3 C20 H20C . . 109.5 ?
    H20A C20 H20C . . 109.5 ?
    H20B C20 H20C . . 109.5 ?
    O4 C21 H21A . . 109.5 ?
    O4 C21 H21B . . 109.5 ?
    H21A C21 H21B . . 109.5 ?
    O4 C21 H21C . . 109.5 ?
    H21A C21 H21C . . 109.5 ?
    H21B C21 H21C . . 109.5 ?
loop_
    _geom_torsion_atom_site_label_1
    _geom_torsion_atom_site_label_2
    _geom_torsion_atom_site_label_3
    _geom_torsion_atom_site_label_4
    _geom_torsion_site_symmetry_1
    _geom_torsion_site_symmetry_2
    _geom_torsion_site_symmetry_3
    _geom_torsion_site_symmetry_4
    _geom_torsion
    _geom_torsion_publ_flag
    N1 Sn1 O1 C8 . . . . 1.6(3) ?
    Cl3 Sn1 O1 C8 . . . . -177.2(3) ?
    Cl4 Sn1 O1 C8 . . . . 88.8(3) ?
    Cl1 Sn1 O1 C8 . . . . -85.5(3) ?
    O1 Sn1 N1 C1 . . . . 178.1(4) ?
    Cl3 Sn1 N1 C1 . . . . -175.9(4) ?
    Cl2 Sn1 N1 C1 . . . . -2.6(4) ?
    Cl4 Sn1 N1 C1 . . . . 88.8(4) ?
    Cl1 Sn1 N1 C1 . . . . -93.2(4) ?
    O1 Sn1 N1 C9 . . . . -1.6(3) ?
    Cl3 Sn1 N1 C9 . . . . 4.4(7) ?
    Cl2 Sn1 N1 C9 . . . . 177.6(3) ?
    Cl4 Sn1 N1 C9 . . . . -90.9(3) ?
    Cl1 Sn1 N1 C9 . . . . 87.0(3) ?
    C9 N1 C1 C2 . . . . 0.0(7) ?
    Sn1 N1 C1 C2 . . . . -179.7(3) ?
    N1 C1 C2 C3 . . . . 0.7(8) ?
    C1 C2 C3 C4 . . . . -0.9(8) ?
    C2 C3 C4 C9 . . . . 0.4(7) ?
    C2 C3 C4 C5 . . . . 179.5(5) ?
    C9 C4 C5 C6 . . . . 0.7(7) ?
    C3 C4 C5 C6 . . . . -178.5(5) ?
    C4 C5 C6 C7 . . . . -0.5(8) ?
    C5 C6 C7 C8 . . . . 0.7(8) ?
    Sn1 O1 C8 C7 . . . . 179.3(4) ?
    Sn1 O1 C8 C9 . . . . -1.4(5) ?
    C6 C7 C8 O1 . . . . 178.2(4) ?
    C6 C7 C8 C9 . . . . -1.1(7) ?
    C1 N1 C9 C4 . . . . -0.5(7) ?
    Sn1 N1 C9 C4 . . . . 179.3(4) ?
    C1 N1 C9 C8 . . . . -178.4(4) ?
    Sn1 N1 C9 C8 . . . . 1.4(5) ?
    C5 C4 C9 N1 . . . . -178.9(4) ?
    C3 C4 C9 N1 . . . . 0.3(7) ?
    C5 C4 C9 C8 . . . . -1.1(7) ?
    C3 C4 C9 C8 . . . . 178.1(4) ?
    O1 C8 C9 N1 . . . . -0.1(6) ?
    C7 C8 C9 N1 . . . . 179.2(4) ?
    O1 C8 C9 C4 . . . . -178.0(4) ?
    C7 C8 C9 C4 . . . . 1.3(7) ?
    C18 N2 C10 C15 . . . . -2.4(7) ?
    C18 N2 C10 C11 . . . . 176.9(4) ?
    N2 C10 C11 O2 . . . . -1.5(7) ?
    C15 C10 C11 O2 . . . . 177.8(4) ?
    N2 C10 C11 C12 . . . . 179.7(4) ?
    C15 C10 C11 C12 . . . . -1.0(7) ?
    O2 C11 C12 C13 . . . . -178.4(5) ?
    C10 C11 C12 C13 . . . . 0.3(7) ?
    C11 C12 C13 C14 . . . . 0.8(8) ?
    C12 C13 C14 C15 . . . . -1.2(7) ?
    N2 C10 C15 C16 . . . . 0.7(7) ?
    C11 C10 C15 C16 . . . . -178.7(4) ?
    N2 C10 C15 C14 . . . . 179.9(4) ?
    C11 C10 C15 C14 . . . . 0.6(7) ?
    C13 C14 C15 C10 . . . . 0.5(7) ?
    C13 C14 C15 C16 . . . . 179.7(5) ?
    C10 C15 C16 C17 . . . . 2.0(7) ?
    C14 C15 C16 C17 . . . . -177.2(5) ?
    C15 C16 C17 C18 . . . . -3.1(7) ?
    C10 N2 C18 C17 . . . . 1.4(7) ?
    C10 N2 C18 C19 . . . . -178.2(4) ?
    C16 C17 C18 N2 . . . . 1.4(7) ?
    C16 C17 C18 C19 . . . . -179.0(4) ?
loop_
    _geom_hbond_atom_site_label_D
    _geom_hbond_atom_site_label_H
    _geom_hbond_atom_site_label_A
    _geom_hbond_site_symmetry_A
    _geom_hbond_distance_DH
    _geom_hbond_distance_HA
    _geom_hbond_distance_DA
    _geom_hbond_angle_DHA
    _geom_hbond_publ_flag
    O2 H2 O3 . 0.84 1.76 2.595(4) 172 yes
    O3 H3 O1 . 0.84 1.91 2.736(4) 168 yes
    O4 H4 Cl1 1_665 0.84 2.53 3.258(3) 146 yes
    N2 H2n O4 . 0.88 1.91 2.764(5) 162 yes
