# Supplementary material for: 8-Hy­droxy-2-methyl­quinolinium tetra­chlorido(quinolin-2-olato-κ2 N,O)stannate(IV) methanol disolvate
Source: Acta Crystallogr Sect E Struct Rep Online. 2011 Jan 22;67(Pt 2):m241. doi: 10.1107/S1600536811001954 (PMC3051736; doi:10.1107/S1600536811001954)
Supplement: Supplementary file 2 [file e-67-0m241-Isup2.hkl]

# 
# h,k,l, Fc-squared, Fo-squared, sigma(Fo-squared) and status flag 
# 
data_I
_shelx_title '  P-1  Peak/hole near Sn1' 
_shelx_refln_list_code          4 
_shelx_F_calc_maximum      218.42 
_exptl_crystal_F_000       628.00 
_reflns_d_resolution_high  0.7699 
 
loop_ 
 _symmetry_equiv_pos_as_xyz 
 'x, y, z' 
 '-x, -y, -z' 
 
_cell_length_a     7.9395 
_cell_length_b     9.9721 
_cell_length_c    16.0531 
_cell_angle_alpha  75.056 
_cell_angle_beta   82.529 
_cell_angle_gamma  88.529 
 
_shelx_F_squared_multiplier     1.000 
 
loop_ 
 _refln_index_h 
 _refln_index_k 
 _refln_index_l 
 _refln_F_squared_calc 
 _refln_F_squared_meas 
 _refln_F_squared_sigma 
 _refln_observed_status 
   1   0   0    17415.65    22235.19    454.79 o 
   2   0   0      116.87      162.64     28.41 o 
   3   0   0     4719.89     4954.35    195.06 o 
   4   0   0    14194.14    15943.45    463.71 o 
   5   0   0     2420.61     2465.20    167.93 o 
   6   0   0     2012.97     2140.01    172.54 o 
   7   0   0     1489.49     1530.26    158.79 o 
   8   0   0     1063.19     1004.60    140.49 o 
   9   0   0      238.21      211.71     76.58 o 
  -9   1   0      697.59      800.88    137.44 o 
  -8   1   0     2180.04     2509.31    218.52 o 
  -7   1   0     3215.19     3288.54    118.62 o 
  -6   1   0     2040.77     2176.24    115.92 o 
  -5   1   0    10715.21    11107.48    327.57 o 
  -4   1   0     7184.96     6777.92    149.89 o 
  -3   1   0     4593.40     4730.04    105.30 o 
  -2   1   0    19706.29    20943.06    414.73 o 
  -1   1   0     6954.51     6918.34    193.56 o 
   1   1   0    10062.51    12420.86    274.91 o 
   2   1   0     2096.36     2417.45    106.68 o 
   3   1   0       37.08       40.53     13.87 o 
   4   1   0     5874.73     6340.06    179.83 o 
   5   1   0      857.63      790.22     66.93 o 
   6   1   0      248.21      303.30     68.97 o 
   7   1   0      669.63      799.57    117.09 o 
   8   1   0      434.74      415.70    100.91 o 
   9   1   0       53.40      -27.06     48.28 o 
  -9   2   0      542.54      839.03    139.12 o 
  -8   2   0     1636.74     1861.60    188.63 o 
  -7   2   0      893.04      805.28     49.35 o 
  -6   2   0      865.17      872.78     63.76 o 
  -5   2   0     7144.28     7197.44    231.86 o 
  -4   2   0    15126.44    14000.38    707.42 o 
  -3   2   0     1497.84     1426.29     73.15 o 
  -2   2   0     8604.69     8773.53    187.47 o 
  -1   2   0     6351.06     6458.04    120.08 o 
   0   2   0     5225.73     6874.14    119.74 o 
   1   2   0     5387.28     6593.35    188.88 o 
   2   2   0     3198.60     3863.49    102.21 o 
   3   2   0      417.63      482.99     39.59 o 
   4   2   0      139.11      157.99     27.83 o 
   5   2   0      171.37      169.30     35.14 o 
   6   2   0      281.45      279.27     66.34 o 
   7   2   0        7.96       47.29     52.46 o 
   8   2   0       60.89      113.33     64.98 o 
   9   2   0      286.66      475.44    109.60 o 
  -9   3   0      265.64      492.22    112.39 o 
  -8   3   0      552.72      538.09    104.52 o 
  -7   3   0      577.15      421.53     53.46 o 
  -6   3   0     2660.97     2215.58    136.16 o 
  -5   3   0      236.26      196.81     18.37 o 
  -4   3   0       29.86       60.26     14.59 o 
  -3   3   0       20.84       12.59      4.59 o 
  -2   3   0       29.32       32.00      6.35 o 
  -1   3   0     1069.25     1197.04     39.25 o 
   0   3   0      505.13      557.25     30.04 o 
   1   3   0      259.11      311.19     24.46 o 
   2   3   0      412.81      478.50     34.25 o 
   3   3   0       72.17      107.49     21.46 o 
   4   3   0     1043.24     1181.00     73.45 o 
   5   3   0      263.59      235.32     30.64 o 
   6   3   0       18.22      -23.58     27.48 o 
   7   3   0      301.98      313.35     78.64 o 
   8   3   0      678.60      957.57    143.91 o 
   9   3   0      258.92      243.49     79.88 o 
  -9   4   0       22.40       64.21     61.09 o 
  -8   4   0      145.81       84.21     53.92 o 
  -7   4   0       62.47       58.25     40.58 o 
  -6   4   0       50.21       30.88     11.15 o 
  -5   4   0      188.47      185.59     19.80 o 
  -4   4   0      120.36      105.81     14.34 o 
  -3   4   0      171.45      138.35     13.77 o 
  -2   4   0      273.57      285.48     29.10 o 
  -1   4   0      268.82      233.51     19.69 o 
   0   4   0        9.05       22.63     12.51 o 
   1   4   0      428.94      587.74     35.57 o 
   2   4   0      101.68      122.44     20.16 o 
   3   4   0     5123.35     5925.56    166.75 o 
   4   4   0      420.51      416.90     44.88 o 
   5   4   0       98.28       79.47     26.43 o 
   6   4   0        0.96       40.54     35.30 o 
   7   4   0      599.69      719.44    116.04 o 
   8   4   0      779.43      795.92    131.75 o 
   9   4   0      150.36      159.31     42.05 o 
  -9   5   0       64.18      259.22     96.88 o 
  -8   5   0      502.82      676.03    127.33 o 
  -7   5   0      133.11       90.84     53.61 o 
  -6   5   0      387.54      373.21     78.40 o 
  -5   5   0       54.54       94.11     24.68 o 
  -4   5   0      875.88      788.39     44.34 o 
  -3   5   0        8.29        9.18     10.46 o 
  -2   5   0       68.62       62.21     13.18 o 
  -1   5   0      505.13      483.52     30.86 o 
   0   5   0     1012.10     1210.20     55.54 o 
   1   5   0     3352.56     4462.22     98.31 o 
   2   5   0      959.71     1105.73     59.30 o 
   3   5   0     5294.95     5826.30    333.53 o 
   4   5   0     1441.11     1455.22     84.60 o 
   5   5   0      158.76      162.65     33.67 o 
   6   5   0        5.93       19.24     19.85 o 
   7   5   0     1393.83     1665.67    175.22 o 
   8   5   0      840.77      753.22     82.05 o 
   9   5   0      204.04      103.71     66.78 o 
  -8   6   0      236.25      240.15     77.93 o 
  -7   6   0      139.65      147.62     55.46 o 
  -6   6   0       17.21       -7.25     28.78 o 
  -5   6   0     2152.85     2118.56     95.22 o 
  -4   6   0     1816.32     1784.53     72.59 o 
  -3   6   0       55.17       27.36     32.14 o 
  -2   6   0     1388.05     1355.96     59.22 o 
  -1   6   0     3505.84     3963.85    126.90 o 
   0   6   0      122.28       77.30     31.57 o 
   1   6   0       96.54      107.37     19.83 o 
   2   6   0     1096.71     1227.28     66.06 o 
   3   6   0     5999.29     6491.28    181.71 o 
   4   6   0     2008.74     2127.80    150.48 o 
   5   6   0       11.20       10.34     16.38 o 
   6   6   0      267.76      286.82     66.58 o 
   7   6   0     2205.09     2220.60    211.12 o 
   8   6   0     1190.07     1137.60    104.04 o 
  -8   7   0      289.41      347.36     92.95 o 
  -7   7   0        1.13      -11.06     30.87 o 
  -6   7   0      237.50      192.60     29.16 o 
  -5   7   0      114.50       84.04     40.41 o 
  -4   7   0     2649.77     2732.54    184.35 o 
  -3   7   0     1560.08     1582.02     93.31 o 
  -2   7   0      418.06      439.08     45.89 o 
  -1   7   0     2560.78     2709.40    105.63 o 
   0   7   0     1287.59     1433.33     62.06 o 
   1   7   0       25.82       20.97     11.30 o 
   2   7   0     3724.86     4075.27    136.46 o 
   3   7   0     5708.04     6029.06    151.24 o 
   4   7   0     1687.02     1666.95     80.30 o 
   5   7   0      151.95      162.11     33.88 o 
   6   7   0     1171.89     1206.19     94.66 o 
   7   7   0      913.21      748.71     81.66 o 
   8   7   0      618.57      605.65    114.11 o 
  -7   8   0        3.45      -17.92     34.01 o 
  -6   8   0      406.89      469.84     93.01 o 
  -5   8   0     1655.08     1583.68    156.51 o 
  -4   8   0      263.93      366.56     70.69 o 
  -3   8   0      213.49      244.06     31.30 o 
  -2   8   0     2576.24     2802.47    171.17 o 
  -1   8   0     2730.01     2861.58     96.65 o 
   0   8   0     1374.35     1474.85     81.55 o 
   1   8   0      781.01      818.90     51.33 o 
   2   8   0     3215.24     3421.46    111.40 o 
   3   8   0     4304.00     4424.09    214.69 o 
   4   8   0     2710.71     2744.37    107.85 o 
   5   8   0      175.57      177.66     38.41 o 
   6   8   0     2043.60     1992.69    126.88 o 
   7   8   0     3175.39     3001.95    450.36 o 
  -7   9   0      458.36      431.12    102.23 o 
  -6   9   0      291.72      462.13     96.00 o 
  -5   9   0      878.15      835.58     70.44 o 
  -4   9   0     1713.14     1954.17    171.93 o 
  -3   9   0     2606.58     2903.40    132.83 o 
  -2   9   0     3090.40     3462.87    159.62 o 
  -1   9   0     3484.54     4010.76    149.39 o 
   0   9   0     1845.45     2014.92     84.45 o 
   1   9   0     1422.87     1471.75     72.32 o 
   2   9   0     3060.59     3154.78    120.16 o 
   3   9   0     3663.69     3596.76    174.22 o 
   4   9   0      616.20      676.85     84.64 o 
   5   9   0      199.86      217.63     43.17 o 
   6   9   0      248.61      211.07     46.27 o 
   7   9   0      271.25      166.73     64.14 o 
  -6  10   0      639.27      703.73    122.34 o 
  -5  10   0      889.12      939.31    129.61 o 
  -4  10   0     1460.89     1487.47     99.41 o 
  -3  10   0     1679.49     1889.61     91.11 o 
  -2  10   0     1606.01     1751.27    142.05 o 
  -1  10   0      426.81      472.88     54.65 o 
   0  10   0      101.72       78.98     25.77 o 
   1  10   0     1238.66     1303.58     88.72 o 
   2  10   0      984.75      956.70     76.21 o 
   3  10   0      665.39      673.94     65.64 o 
   4  10   0       44.96       17.61     29.70 o 
   5  10   0        0.21      -67.42     44.95 o 
  -4  11   0      166.37      183.12     59.42 o 
  -3  11   0      199.30      238.44     65.67 o 
  -2  11   0      130.70      188.65     65.58 o 
  -1  11   0        3.56      -29.98     34.50 o 
   0  11   0        3.23       33.94     35.12 o 
   1  11   0       13.09       15.57     29.64 o 
   2  11   0       53.53       -4.76     31.24 o 
   3  11   0      114.26       85.64     47.69 o 
   4  11   0       99.03      -59.51     42.21 o 
  -2  12   0      259.01      206.90     69.53 o 
  -1  12   0      836.59      813.77    124.81 o 
   0  12   0      173.16      144.22     61.90 o 
   1  12   0      242.36      283.77     83.07 o 
  -1 -12   1      103.20      102.17     55.92 o 
   0 -12   1      178.18      300.96     81.17 o 
   1 -12   1      494.53      586.04    103.48 o 
   2 -12   1      504.47      428.18     94.55 o 
  -3 -11   1      535.05      441.75     95.51 o 
  -2 -11   1      543.90      565.18    100.35 o 
  -1 -11   1      244.29      297.06     72.60 o 
   0 -11   1      188.37      210.62     63.01 o 
   1 -11   1     1105.62     1409.12    153.51 o 
   2 -11   1     1754.82     1987.68    177.10 o 
   3 -11   1      241.48      327.88     72.10 o 
  -5 -10   1      540.23      404.08     88.79 o 
  -4 -10   1      311.70      142.66     61.75 o 
  -3 -10   1     1385.66     1296.26     95.41 o 
  -2 -10   1     3152.08     2912.49    140.62 o 
  -1 -10   1      214.53      183.28     47.85 o 
   0 -10   1      244.81      257.37     41.98 o 
   1 -10   1     3068.41     3495.15    151.38 o 
   2 -10   1     2407.73     2727.58    142.52 o 
   3 -10   1      397.60      337.80     49.28 o 
   4 -10   1       59.39       81.48     30.32 o 
   5 -10   1      866.55      950.19    136.16 o 
   6 -10   1      710.29      636.67    118.54 o 
  -6  -9   1     1827.54     1723.99    123.15 o 
  -5  -9   1      751.08      773.61     80.06 o 
  -4  -9   1      526.68      429.24     56.07 o 
  -3  -9   1     1588.97     1679.32    106.00 o 
  -2  -9   1     1318.56     1307.98     74.46 o 
  -1  -9   1      463.20      484.56     45.48 o 
   0  -9   1      726.37      855.56     57.86 o 
   1  -9   1     3019.02     3109.03    205.99 o 
   2  -9   1     3579.25     4008.80    331.40 o 
   3  -9   1      168.63      217.33     39.52 o 
   4  -9   1        5.39        1.70     17.79 o 
   5  -9   1      831.73      775.59    119.83 o 
   6  -9   1     1141.30     1259.86    155.97 o 
   7  -9   1       24.70       47.20     46.06 o 
  -7  -8   1     1748.24     1783.42    131.19 o 
  -6  -8   1     1683.93     1638.08    115.35 o 
  -5  -8   1     1288.93     1310.08     98.91 o 
  -4  -8   1      519.20      476.35     54.10 o 
  -3  -8   1     2705.25     2730.18    127.30 o 
  -2  -8   1      920.59      931.20     59.90 o 
  -1  -8   1      236.31      266.21     31.64 o 
   0  -8   1      118.29      131.55     23.26 o 
   1  -8   1     3054.01     3323.50    145.20 o 
   2  -8   1     1091.95     1113.30     54.33 o 
   3  -8   1       42.91       29.76     18.37 o 
   4  -8   1       34.00       -3.45     25.45 o 
   5  -8   1        0.12       45.77     37.60 o 
   6  -8   1       57.27      104.09     49.94 o 
   7  -8   1       72.27       89.65     49.47 o 
  -8  -7   1        2.54       13.75     48.80 o 
  -7  -7   1       29.50       37.14     32.86 o 
  -6  -7   1     1006.33      892.35     83.63 o 
  -5  -7   1      423.95      423.57     78.63 o 
  -4  -7   1      516.83      466.58     53.22 o 
  -3  -7   1     1940.88     1952.91    102.19 o 
  -2  -7   1      138.36      118.76     21.75 o 
  -1  -7   1      134.07      137.57     22.05 o 
   0  -7   1       74.43       58.23     15.56 o 
   1  -7   1     1050.90     1126.60     70.82 o 
   2  -7   1       98.37       97.72     26.91 o 
   3  -7   1       10.54      -13.30     19.92 o 
   4  -7   1      308.53      291.76     37.67 o 
   5  -7   1      447.59      191.38    207.03 o 
   6  -7   1      394.90      277.81     78.69 o 
   7  -7   1      226.87      195.79     74.52 o 
   8  -7   1      331.67      296.01     82.84 o 
  -8  -6   1      165.24       92.01     37.19 o 
  -7  -6   1       38.10       51.42     46.05 o 
  -6  -6   1      333.36      374.63     76.67 o 
  -5  -6   1      269.87      253.75     60.19 o 
  -4  -6   1      642.92      629.90     60.43 o 
  -3  -6   1      256.54      249.27     41.58 o 
  -2  -6   1       34.99       29.21     15.72 o 
  -1  -6   1     1509.96     1723.36     83.01 o 
   0  -6   1      383.94      417.11     40.49 o 
   1  -6   1     1922.80     2055.08    143.19 o 
   2  -6   1     1600.09     1692.23     68.47 o 
   3  -6   1     4372.34     4336.64    146.08 o 
   4  -6   1     2249.40     2158.79     97.28 o 
   5  -6   1      480.18      461.98     43.44 o 
   6  -6   1      893.48      909.50    117.96 o 
   7  -6   1      496.37      524.09    102.03 o 
   8  -6   1      251.48      303.22     83.87 o 
  -9  -5   1       60.10       50.11     29.47 o 
  -8  -5   1       64.28       22.21     42.09 o 
  -7  -5   1      300.41      303.42     81.04 o 
  -6  -5   1      744.45      804.16    108.57 o 
  -5  -5   1       31.45       15.46     16.99 o 
  -4  -5   1      566.65      614.92     57.89 o 
  -3  -5   1     5320.57     6006.69    175.55 o 
  -2  -5   1     3368.08     3535.15    119.13 o 
  -1  -5   1     3906.61     4554.17    107.81 o 
   0  -5   1     2627.03     3170.37     98.96 o 
   1  -5   1     6160.05     6302.05    132.65 o 
   2  -5   1     3697.39     3858.70     99.48 o 
   3  -5   1     3587.68     3562.83     97.71 o 
   4  -5   1     4498.80     4498.89    111.46 o 
   5  -5   1     5295.45     5178.35    135.48 o 
   6  -5   1      562.94      492.88     89.45 o 
   7  -5   1      288.25      306.17     78.77 o 
   8  -5   1     2554.06     2641.81    234.13 o 
   9  -5   1     1755.40     1926.13    212.22 o 
  -9  -4   1        5.39      102.70     72.08 o 
  -8  -4   1     1218.93     1457.44    175.87 o 
  -7  -4   1     3280.42     3743.58    266.08 o 
  -6  -4   1     2172.31     2435.29    189.47 o 
  -5  -4   1      460.47      467.00     54.22 o 
  -4  -4   1     3245.58     3263.10    130.79 o 
  -3  -4   1     9478.79    10752.25    243.16 o 
  -2  -4   1    18556.91    22086.57    382.31 o 
  -1  -4   1     2609.65     3182.49     97.80 o 
   0  -4   1     7080.55     8417.26    180.55 o 
   1  -4   1     4658.22     5146.29    108.29 o 
   2  -4   1     3904.05     4019.28     93.56 o 
   3  -4   1     1991.21     1893.99     60.69 o 
   4  -4   1     5434.07     5470.09    116.61 o 
   5  -4   1     4088.76     3778.10    218.08 o 
   6  -4   1     1846.71     1750.62    159.45 o 
   7  -4   1       88.06      109.27     47.28 o 
   8  -4   1       86.87      147.13     59.66 o 
   9  -4   1      612.10      755.77    133.49 o 
  -9  -3   1      336.11      338.24     94.34 o 
  -8  -3   1      683.43      859.18    136.38 o 
  -7  -3   1     4314.95     5132.32    309.32 o 
  -6  -3   1     2446.49     2619.69    150.56 o 
  -5  -3   1      495.76      557.89     58.19 o 
  -4  -3   1     2186.42     2433.03    109.20 o 
  -3  -3   1     9951.80    10441.37    233.27 o 
  -2  -3   1     7708.11     8870.90    191.36 o 
  -1  -3   1        5.63       23.65     21.58 o 
   0  -3   1     6326.18     7730.99    157.81 o 
   1  -3   1     3812.86     4110.84     85.68 o 
   2  -3   1      259.08      214.70     17.57 o 
   3  -3   1      339.20      305.58     20.55 o 
   4  -3   1    12164.48    11942.97    342.98 o 
   5  -3   1     2800.62     2222.00    197.95 o 
   6  -3   1      596.50      446.16     80.13 o 
   7  -3   1      201.50      153.89     56.27 o 
   8  -3   1      538.40      634.41    114.24 o 
   9  -3   1      666.07      718.14    129.82 o 
  -9  -2   1      313.70      367.18     97.91 o 
  -8  -2   1     1708.54     2084.45    206.46 o 
  -7  -2   1     3854.44     4431.08    283.66 o 
  -6  -2   1       71.34       84.53     39.00 o 
  -5  -2   1       60.44       62.69     19.35 o 
  -4  -2   1     1733.57     1790.10     91.31 o 
  -3  -2   1     4695.30     5309.63    148.15 o 
  -2  -2   1      966.31      989.09     50.46 o 
  -1  -2   1     4866.16     5633.63    121.77 o 
   0  -2   1     1051.26     1287.02     46.58 o 
   1  -2   1     3353.05     3528.10     88.28 o 
   2  -2   1     3097.04     3122.59    149.98 o 
   3  -2   1      335.94      247.91     13.67 o 
   4  -2   1      521.52      395.42     26.90 o 
   5  -2   1     4428.52     4256.66    154.26 o 
   6  -2   1        3.13       29.69     11.69 o 
   7  -2   1      131.57       96.93     13.49 o 
   8  -2   1      519.04      469.46    102.49 o 
   9  -2   1      493.73      573.97    116.71 o 
  -9  -1   1        4.18       31.42     37.59 o 
  -8  -1   1     1556.86     1938.44    197.72 o 
  -7  -1   1     2192.36     2381.66    203.92 o 
  -6  -1   1      832.02      859.06    110.59 o 
  -5  -1   1      139.55      186.05     34.94 o 
  -4  -1   1     1070.34     1200.12    102.09 o 
  -3  -1   1     9070.82    10148.57    308.48 o 
  -2  -1   1     6713.08     7620.61    226.96 o 
  -1  -1   1     6540.56     8444.15    214.63 o 
   0  -1   1    11969.67    15458.10    326.53 o 
   1  -1   1     2544.92     2875.06     99.42 o 
   2  -1   1    17039.25    17877.11    421.05 o 
   3  -1   1      261.78      229.13     24.90 o 
   4  -1   1     4761.07     4710.51    106.93 o 
   5  -1   1     1101.67     1216.20     52.98 o 
   6  -1   1        0.15       25.47     26.69 o 
   7  -1   1        0.42       15.01     25.55 o 
   8  -1   1      166.78      187.88     50.60 o 
   9  -1   1      440.92      563.54    118.90 o 
  -9   0   1       73.11       48.00     49.13 o 
  -8   0   1      983.02     1262.74    159.34 o 
  -7   0   1     2105.46     2147.90    121.10 o 
  -6   0   1      521.50      623.63     96.43 o 
  -5   0   1        1.21        0.72     28.80 o 
  -4   0   1     3001.08     3405.39    181.70 o 
  -3   0   1     1030.69     1203.59     63.62 o 
  -2   0   1        7.63        3.09     11.85 o 
  -1   0   1     4211.56     4961.62    138.30 o 
   1   0   1     1660.63     1711.75     64.17 o 
   2   0   1     1964.21     2040.53     95.07 o 
   3   0   1     1552.73     1521.64     98.82 o 
   4   0   1      480.01      587.43     74.80 o 
   5   0   1      249.43      367.52     71.06 o 
   6   0   1       31.97       82.49     38.86 o 
   7   0   1      256.21      299.91     75.70 o 
   8   0   1       13.45       12.76     35.70 o 
   9   0   1       63.73        0.00     64.32 o 
  -9   1   1      214.32      224.94     86.04 o 
  -8   1   1      589.19      662.28    117.82 o 
  -7   1   1      439.14      540.26     51.43 o 
  -6   1   1     1245.76     1289.12    116.44 o 
  -5   1   1      194.94      329.23     35.60 o 
  -4   1   1       37.54       29.39     12.89 o 
  -3   1   1      411.07      401.31     29.26 o 
  -2   1   1       21.65       20.09      8.36 o 
  -1   1   1     1676.61     1877.69     47.03 o 
   1   1   1      318.31      358.14     25.92 o 
   2   1   1       50.92       41.65     11.02 o 
   3   1   1       92.01       98.31     18.70 o 
   4   1   1       22.30      137.42     29.96 o 
   5   1   1      821.74      903.57     71.49 o 
   6   1   1     1193.33     1383.76    136.10 o 
   7   1   1     1185.33     1239.59    142.48 o 
   8   1   1      707.46      864.74    129.30 o 
   9   1   1      145.01      199.50     84.18 o 
  10   1   1       23.15       41.36     56.77 o 
  -9   2   1      135.01       88.60     55.50 o 
  -8   2   1      110.85      203.16     71.50 o 
  -7   2   1        2.58       41.36     82.14 o 
  -6   2   1        3.15        5.42     14.11 o 
  -5   2   1        7.81       38.14     27.81 o 
  -4   2   1     1826.43     1773.77     60.35 o 
  -3   2   1       12.89       18.95      7.42 o 
  -2   2   1     7743.60     7921.01    118.13 o 
  -1   2   1      150.91      124.59      9.10 o 
   0   2   1     1584.29     1905.87     35.78 o 
   1   2   1     5904.89     7302.71    123.26 o 
   2   2   1      345.22      387.11     27.52 o 
   3   2   1      967.26     1032.25     57.46 o 
   4   2   1     2488.77     2592.51    107.52 o 
   5   2   1     4037.00     4113.79    154.44 o 
   6   2   1      893.81      970.37    117.36 o 
   7   2   1     2632.90     2999.81    224.72 o 
   8   2   1     2332.87     2773.81    232.05 o 
   9   2   1      406.42      439.63    104.11 o 
  -9   3   1       14.54       40.60     45.44 o 
  -8   3   1      178.98      135.12     57.54 o 
  -7   3   1      114.81      106.91     22.07 o 
  -6   3   1       64.75      119.04     22.57 o 
  -5   3   1      393.36      378.90     29.38 o 
  -4   3   1     1923.95     1732.93     62.06 o 
  -3   3   1      367.08      371.19     20.09 o 
  -2   3   1      280.76      330.98     17.80 o 
  -1   3   1      401.20      382.51     17.70 o 
   0   3   1    20526.88    24459.51    419.30 o 
   1   3   1    12511.56    15464.84    238.34 o 
   2   3   1     2128.86     2295.91     73.10 o 
   3   3   1     9358.51    10589.59    221.35 o 
   4   3   1     5455.95     5636.62    136.10 o 
   5   3   1     1039.62     1034.79     76.89 o 
   6   3   1      940.32      992.80    118.60 o 
   7   3   1     3419.75     3921.66    262.29 o 
   8   3   1     3376.98     3585.33    183.61 o 
   9   3   1      711.21      762.71    127.25 o 
  -9   4   1       31.13       19.07     44.14 o 
  -8   4   1      551.09      551.62    107.12 o 
  -7   4   1      309.48      359.47     81.50 o 
  -6   4   1       34.67       24.47     23.40 o 
  -5   4   1     2439.20     2177.20     67.79 o 
  -4   4   1    10615.78    10051.22    183.74 o 
  -3   4   1     2607.61     2440.15     99.27 o 
  -2   4   1      542.09      494.38     24.20 o 
  -1   4   1     8290.25     8588.70    136.95 o 
   0   4   1    44684.01    52869.76    732.46 o 
   1   4   1    12790.54    15885.29    254.20 o 
   2   4   1     2887.44     3090.63     90.29 o 
   3   4   1     2039.15     2069.27     84.15 o 
   4   4   1    11912.44    13106.11    400.39 o 
   5   4   1     3049.51     3601.61    200.28 o 
   6   4   1     2190.99     2607.36    196.32 o 
   7   4   1     2420.89     2670.59    136.77 o 
   8   4   1     2622.07     2876.50    151.28 o 
   9   4   1      178.01      217.31     47.24 o 
  -9   5   1      718.00      743.26    139.39 o 
  -8   5   1     1036.20     1108.05    153.71 o 
  -7   5   1      967.11      890.98    126.56 o 
  -6   5   1      683.33      561.74     63.26 o 
  -5   5   1     7936.62     7061.15    157.40 o 
  -4   5   1     9141.64     8384.91    207.06 o 
  -3   5   1     5254.71     5084.94     98.16 o 
  -2   5   1     1642.81     1770.01     51.94 o 
  -1   5   1     6547.12     6589.85    126.40 o 
   0   5   1     8045.26     9022.39    131.59 o 
   1   5   1     7877.14     9438.73    183.84 o 
   2   5   1     5662.32     6731.60    154.07 o 
   3   5   1     3588.40     3932.21    105.05 o 
   4   5   1     5455.84     5971.05    145.38 o 
   5   5   1      664.67      742.65     52.08 o 
   6   5   1      712.10      865.69     95.10 o 
   7   5   1      946.04      884.94     81.55 o 
   8   5   1      636.82      685.05     79.17 o 
   9   5   1        2.05       34.88     73.69 o 
  -8   6   1     1130.54     1331.70    169.25 o 
  -7   6   1      482.92      511.42    100.30 o 
  -6   6   1     1022.24      928.69    120.04 o 
  -5   6   1     5385.13     4647.29    148.74 o 
  -4   6   1     7068.37     6560.70    134.09 o 
  -3   6   1     3015.31     2975.14    106.88 o 
  -2   6   1       15.97        7.43      9.77 o 
  -1   6   1     2009.82     2086.40     83.69 o 
   0   6   1     5092.82     5676.49    137.96 o 
   1   6   1     2190.56     2437.90     84.12 o 
   2   6   1        4.07       14.05     10.94 o 
   3   6   1     1005.33     1057.71     54.34 o 
   4   6   1        1.20       -2.31     12.61 o 
   5   6   1        1.44       12.98     13.57 o 
   6   6   1        8.15      -14.43     28.32 o 
   7   6   1      405.38      459.02     62.98 o 
   8   6   1        0.26       28.36     29.05 o 
   9   6   1      146.72      129.86     43.15 o 
  -8   7   1      727.18     1086.91    155.65 o 
  -7   7   1      282.97      327.06     80.08 o 
  -6   7   1       75.10       21.94     30.22 o 
  -5   7   1      139.70      131.51     25.90 o 
  -4   7   1      833.18      702.97     68.07 o 
  -3   7   1        4.73       19.08     16.25 o 
  -2   7   1      539.14      565.98     49.92 o 
  -1   7   1      432.37      432.07     38.72 o 
   0   7   1      134.55      126.46     18.27 o 
   1   7   1      301.48      335.98     28.37 o 
   2   7   1      174.18      183.97     20.04 o 
   3   7   1      312.22      321.89     32.50 o 
   4   7   1      452.17      488.35     42.26 o 
   5   7   1      627.66      588.91     50.65 o 
   6   7   1        3.22        0.79     23.16 o 
   7   7   1      106.22      115.02     41.61 o 
   8   7   1      534.87      479.00     71.50 o 
  -7   8   1       72.11       79.47     48.51 o 
  -6   8   1      357.70      345.76     81.89 o 
  -5   8   1       92.55      177.73     61.57 o 
  -4   8   1      167.47      159.54     49.70 o 
  -3   8   1      100.58       51.93     21.43 o 
  -2   8   1       25.24       27.82     15.51 o 
  -1   8   1      509.42      491.64     38.08 o 
   0   8   1      194.92      157.73     22.25 o 
   1   8   1        0.06       -4.41      9.23 o 
   2   8   1       37.32       36.62     14.47 o 
   3   8   1      244.86      255.44     29.94 o 
   4   8   1      589.80      586.06     48.88 o 
   5   8   1      927.33      827.09     75.99 o 
   6   8   1      155.72       36.14     76.90 o 
   7   8   1       15.98      -27.92     38.34 o 
  -7   9   1       29.29      215.57     69.49 o 
  -6   9   1      157.28      113.53     54.96 o 
  -5   9   1        0.84       51.40     63.89 o 
  -4   9   1      118.46      138.40     36.54 o 
  -3   9   1       33.03       28.37     25.43 o 
  -2   9   1       83.02       46.56     22.78 o 
  -1   9   1      726.38      635.92     60.45 o 
   0   9   1      185.11      132.34     23.61 o 
   1   9   1     1183.09     1163.17     59.77 o 
   2   9   1       24.22       21.26     13.71 o 
   3   9   1     3128.29     2965.03    107.06 o 
   4   9   1      863.54      973.46     78.45 o 
   5   9   1        7.19        8.80     22.09 o 
   6   9   1      116.91       88.80     34.73 o 
   7   9   1      795.80      647.67    111.52 o 
  -6  10   1        0.28      -17.23     32.79 o 
  -5  10   1      183.04      206.58     68.51 o 
  -4  10   1      161.08      188.49     43.67 o 
  -3  10   1        0.46       58.80     26.35 o 
  -2  10   1      277.20      327.19     45.55 o 
  -1  10   1      855.25      893.56     69.94 o 
   0  10   1      761.48      724.23     61.42 o 
   1  10   1       18.16       29.74     60.42 o 
   2  10   1      305.16      285.57     79.98 o 
   3  10   1     1220.98     1217.07    138.13 o 
   4  10   1      974.91      929.28    124.82 o 
   5  10   1       59.18       95.79     49.81 o 
  -4  11   1      241.87      336.56     69.81 o 
  -3  11   1        4.65        7.39     30.15 o 
  -2  11   1      548.66      636.43    101.81 o 
  -1  11   1     2563.95     2983.90    221.62 o 
   0  11   1      274.93      298.66     74.05 o 
   1  11   1       15.66       28.70     32.65 o 
   2  11   1      707.52      669.54    111.30 o 
   3  11   1     2054.90     2036.20    188.85 o 
   4  11   1      865.05      750.24    117.23 o 
  -3  12   1      316.76      444.80     84.11 o 
  -2  12   1      829.83      974.70    131.73 o 
  -1  12   1      917.83     1116.51    145.11 o 
   0  12   1      401.43      423.34     97.39 o 
   1  12   1      218.41      251.90     72.08 o 
   2  12   1      772.41      813.27    126.51 o 
  -1 -12   2     1443.34     1478.79    171.51 o 
   0 -12   2      153.11       50.86     44.80 o 
   1 -12   2       30.80      -30.48     38.87 o 
  -3 -11   2       32.18       53.57     41.46 o 
  -2 -11   2      564.77      577.99    107.79 o 
  -1 -11   2      598.96      627.12    106.47 o 
   0 -11   2       26.29       16.73     38.29 o 
   1 -11   2       19.12        1.28     31.28 o 
   2 -11   2      187.53      136.47     50.92 o 
   3 -11   2        9.27        9.43     27.61 o 
  -4 -10   2      743.29      604.32    105.16 o 
  -3 -10   2       74.37       84.06     31.20 o 
  -2 -10   2      317.42      277.43     48.81 o 
  -1 -10   2        1.45        4.62     16.85 o 
   0 -10   2      171.96      164.26     37.04 o 
   1 -10   2      209.62      258.97     60.30 o 
   2 -10   2      213.86      226.84     42.45 o 
   3 -10   2      472.47      555.54     63.02 o 
   4 -10   2      421.51      504.32     59.83 o 
   5 -10   2      105.96      129.19     60.10 o 
  -6  -9   2       18.67       22.88     29.76 o 
  -5  -9   2       84.42       77.79     31.32 o 
  -4  -9   2      335.91      308.88     61.91 o 
  -3  -9   2     1650.80     1603.82    106.91 o 
  -2  -9   2      464.11      417.87     77.68 o 
  -1  -9   2       84.24       53.18     20.98 o 
   0  -9   2      585.89      588.64     51.25 o 
   1  -9   2     1661.20     1923.69    194.37 o 
   2  -9   2      714.39      782.60     70.57 o 
   3  -9   2      854.31      923.12     77.09 o 
   4  -9   2      484.96      580.78     60.03 o 
   5  -9   2      364.47      405.51     88.34 o 
   6  -9   2      641.07      623.81    114.82 o 
  -7  -8   2       52.32       66.08     35.68 o 
  -6  -8   2       13.62       -4.36     21.95 o 
  -5  -8   2      235.90      205.21     42.12 o 
  -4  -8   2      688.19      561.93     65.05 o 
  -3  -8   2      509.81      456.03     45.99 o 
  -2  -8   2      818.80      742.34     55.99 o 
  -1  -8   2      732.51      759.66     55.03 o 
   0  -8   2      113.93      114.95     28.22 o 
   1  -8   2      827.36      815.15     54.92 o 
   2  -8   2     2167.62     2271.04     93.50 o 
   3  -8   2      985.18     1125.38     79.17 o 
   4  -8   2      476.64      462.56     84.66 o 
   5  -8   2      183.54      235.07     63.80 o 
   6  -8   2      455.26      502.88     97.48 o 
   7  -8   2      315.62      352.42     95.04 o 
  -8  -7   2       12.21      -63.23     52.26 o 
  -7  -7   2      362.24      272.55     77.50 o 
  -6  -7   2      520.96      527.76     96.95 o 
  -5  -7   2      176.62      218.52     60.16 o 
  -4  -7   2      427.26      401.60     71.99 o 
  -3  -7   2     2036.89     2067.04    115.53 o 
  -2  -7   2     2660.44     2590.60     97.95 o 
  -1  -7   2       75.54       43.53     15.85 o 
   0  -7   2       78.99       55.06     27.65 o 
   1  -7   2     3840.81     4363.95    168.03 o 
   2  -7   2     4625.12     4760.75    171.73 o 
   3  -7   2       14.64       -0.32     26.17 o 
   4  -7   2      190.19      164.50     27.83 o 
   5  -7   2      624.24      631.61     55.67 o 
   6  -7   2     1117.12     1168.72    144.05 o 
   7  -7   2      368.17      540.36    108.29 o 
   8  -7   2      249.25      204.10     76.12 o 
  -8  -6   2        1.17       20.09     34.54 o 
  -7  -6   2      248.61      180.83     68.91 o 
  -6  -6   2     1006.75      964.08    125.49 o 
  -5  -6   2      422.30      353.74     72.34 o 
  -4  -6   2      596.67      626.61     62.51 o 
  -3  -6   2     3503.18     3414.81    138.90 o 
  -2  -6   2     3023.37     3053.96    122.37 o 
  -1  -6   2       68.63       78.92     20.84 o 
   0  -6   2      602.15      692.33     55.79 o 
   1  -6   2     2531.41     2683.59    110.89 o 
   2  -6   2     9351.06     9823.36    265.81 o 
   3  -6   2     4673.48     4855.28    160.59 o 
   4  -6   2      265.77      305.36     40.85 o 
   5  -6   2     1451.05     1436.80    119.31 o 
   6  -6   2     1746.13     1792.99    169.12 o 
   7  -6   2      602.66      500.44     97.66 o 
   8  -6   2      635.25      533.30    111.93 o 
  -9  -5   2      247.16      382.37    102.77 o 
  -8  -5   2       68.71      111.24     58.95 o 
  -7  -5   2     2177.67     2422.03    151.89 o 
  -6  -5   2     2061.96     2276.89    189.20 o 
  -5  -5   2     1055.05     1087.42    118.27 o 
  -4  -5   2     2173.02     2296.20    115.97 o 
  -3  -5   2     9319.19    10737.77    266.95 o 
  -2  -5   2     7105.77     8566.70    213.41 o 
  -1  -5   2        5.08        4.95      9.74 o 
   0  -5   2      454.42      549.99     45.82 o 
   1  -5   2    11462.98    12717.29    547.39 o 
   2  -5   2     9395.37     9651.90    181.58 o 
   3  -5   2     1220.24     1129.50     52.66 o 
   4  -5   2     1142.90     1158.41     56.41 o 
   5  -5   2     1569.42     1365.45     57.07 o 
   6  -5   2     1682.05     1684.54    160.18 o 
   7  -5   2      416.18      459.81     92.19 o 
   8  -5   2        2.89      -31.69     38.72 o 
   9  -5   2      292.40      550.66    117.74 o 
  -9  -4   2      575.96      628.69    129.68 o 
  -8  -4   2      554.78      735.47    129.36 o 
  -7  -4   2     1886.95     2140.63    188.89 o 
  -6  -4   2     1978.70     2060.42    175.39 o 
  -5  -4   2      609.13      604.48     63.02 o 
  -4  -4   2     1177.63     1232.47     80.83 o 
  -3  -4   2     8699.82     9237.81    229.90 o 
  -2  -4   2     7900.41     9006.25    210.92 o 
  -1  -4   2     2007.15     2434.22     91.41 o 
   0  -4   2       41.06       45.23     15.24 o 
   1  -4   2     9671.78    10293.31    383.80 o 
   2  -4   2     4302.78     4302.81    101.29 o 
   3  -4   2      320.33      304.86     24.23 o 
   4  -4   2      583.33      516.71     31.23 o 
   5  -4   2      421.44      391.04     70.69 o 
   6  -4   2      248.37      182.54     55.37 o 
   7  -4   2      201.62      127.63     51.43 o 
   8  -4   2      257.69      216.62     71.13 o 
   9  -4   2        3.60      160.55     69.01 o 
  -9  -3   2      526.08      562.32    123.15 o 
  -8  -3   2      200.78      394.56     97.08 o 
  -7  -3   2       72.91       92.07     50.68 o 
  -6  -3   2     1823.68     1824.95    162.75 o 
  -5  -3   2      330.62      374.90     48.31 o 
  -4  -3   2     3276.41     3294.86    132.26 o 
  -3  -3   2     7287.19     8251.20    206.62 o 
  -2  -3   2      715.05      714.65     57.34 o 
  -1  -3   2        1.34        6.03      8.97 o 
   0  -3   2       36.63       40.18     12.37 o 
   1  -3   2      695.15      800.47     48.44 o 
   2  -3   2      565.46      600.77     30.53 o 
   3  -3   2      324.66      308.57     20.05 o 
   4  -3   2     4372.56     4622.12    158.06 o 
   5  -3   2      622.56      606.80     61.20 o 
   6  -3   2        4.09       46.08     34.10 o 
   7  -3   2      174.13      130.82     48.61 o 
   8  -3   2       64.33       44.43     41.60 o 
   9  -3   2      103.88      238.23     80.32 o 
  -9  -2   2      109.91      165.72     67.77 o 
  -8  -2   2     1545.78     1914.03    201.06 o 
  -7  -2   2      474.75      603.81    107.88 o 
  -6  -2   2       92.68      120.81     32.29 o 
  -5  -2   2      624.26      549.31     57.70 o 
  -4  -2   2      659.70      720.59     59.05 o 
  -3  -2   2      175.29      237.31     31.27 o 
  -2  -2   2     1031.34     1213.04     60.51 o 
  -1  -2   2     3203.06     3723.02    102.19 o 
   0  -2   2     1329.28     1719.77     86.63 o 
   1  -2   2      469.10      568.67     51.75 o 
   2  -2   2     3908.94     3671.43    263.10 o 
   3  -2   2     5257.30     5269.39    209.19 o 
   4  -2   2      178.55      161.93     41.39 o 
   5  -2   2     1084.42      694.18     87.94 o 
   6  -2   2     2143.99     2093.62    168.06 o 
   7  -2   2      271.80      283.55     68.40 o 
   8  -2   2      488.63      380.48     89.06 o 
   9  -2   2      702.74      869.49    144.27 o 
  -9  -1   2      907.59      983.45    151.88 o 
  -8  -1   2       29.99       84.48     60.05 o 
  -7  -1   2       18.86       44.30     41.81 o 
  -6  -1   2      482.24      575.43     95.32 o 
  -5  -1   2        0.17        9.67     11.97 o 
  -4  -1   2      129.58      105.49     33.63 o 
  -3  -1   2      859.24      966.32     82.12 o 
  -2  -1   2     4757.85     5419.85    188.42 o 
  -1  -1   2      138.51      163.88     26.58 o 
   0  -1   2     6535.70     8098.56    210.52 o 
   1  -1   2    20670.46    23011.14    498.71 o 
   2  -1   2     1251.70     1388.06     82.83 o 
   3  -1   2     1879.88     1573.40    102.72 o 
   4  -1   2    11257.62    11040.46    353.63 o 
   5  -1   2    11455.72     8963.75    138.55 o 
   6  -1   2     1694.40     1401.88     63.95 o 
   7  -1   2     1057.76      848.30     30.43 o 
   8  -1   2     1370.27     1414.73    163.99 o 
   9  -1   2     1617.70     1823.45    201.07 o 
  -9   0   2       16.84        2.67     32.43 o 
  -8   0   2      518.84      465.37    101.07 o 
  -7   0   2     1903.27     1938.66    254.18 o 
  -6   0   2     2778.86     2869.67    207.34 o 
  -5   0   2      125.61      118.86     43.19 o 
  -4   0   2     3615.31     3756.38    135.23 o 
  -3   0   2     9410.16    10153.14    314.40 o 
  -2   0   2    42469.63    51528.94   1048.78 o 
  -1   0   2     8882.16    10788.02    263.89 o 
   0   0   2     4769.11     5771.73    101.15 o 
   1   0   2     5860.76     6228.72    127.04 o 
   2   0   2     7219.57     6573.85    847.19 o 
   3   0   2     1315.77     1170.43    160.49 o 
   4   0   2    12563.34    12601.27    384.84 o 
   5   0   2     9098.99     9123.00    339.86 o 
   6   0   2     2332.26     2305.48    173.11 o 
   7   0   2      300.18      344.20     41.51 o 
   8   0   2      387.45      347.82     92.42 o 
   9   0   2      521.03      470.42    109.86 o 
  10   0   2      398.52      308.33    101.85 o 
  -9   1   2       97.90       98.41     63.45 o 
  -8   1   2     1047.55     1469.99    170.35 o 
  -7   1   2     6025.60     6210.80    295.51 o 
  -6   1   2     1956.59     2027.95     97.49 o 
  -5   1   2      567.86      527.35     49.52 o 
  -4   1   2     2766.93     2944.23    100.04 o 
  -3   1   2     6459.25     6614.48    162.25 o 
  -2   1   2       16.00       19.27      8.78 o 
  -1   1   2    11975.19    13146.88    208.66 o 
   0   1   2    37233.39    39287.10    528.84 o 
   1   1   2    11450.21    11124.68    140.05 o 
   2   1   2     4999.17     4741.32    153.20 o 
   3   1   2        6.67       14.44      6.39 o 
   4   1   2     8999.97     9189.00    220.13 o 
   5   1   2     7560.92     7791.59    218.87 o 
   6   1   2      371.45      325.10     68.33 o 
   7   1   2      531.52      498.93     48.16 o 
   8   1   2     1437.53     1657.14     92.25 o 
   9   1   2      593.88      470.82    109.04 o 
  10   1   2       54.31        1.61     43.69 o 
  -9   2   2        5.19        7.58     42.15 o 
  -8   2   2     1066.55     1091.11    148.45 o 
  -7   2   2     4467.30     4229.55    152.78 o 
  -6   2   2     1221.56     1214.08     70.72 o 
  -5   2   2     1246.13     1324.30     59.78 o 
  -4   2   2      251.25      228.37     37.34 o 
  -3   2   2     7162.40     7021.05    131.66 o 
  -2   2   2      585.65      605.51     24.30 o 
  -1   2   2     5720.99     5577.77     77.59 o 
   0   2   2     9248.48     9965.67    236.95 o 
   1   2   2     7191.03     7488.36    142.53 o 
   2   2   2     3107.86     3475.13     72.77 o 
   3   2   2       14.84        6.13      8.17 o 
   4   2   2     1478.74     1427.24     77.33 o 
   5   2   2      493.19      491.27     52.87 o 
   6   2   2      297.96      329.50     41.71 o 
   7   2   2      182.55      207.01     36.94 o 
   8   2   2      169.04      180.90     41.49 o 
   9   2   2      513.72      621.01    120.50 o 
  10   2   2      113.99       78.73     67.13 o 
  -9   3   2        9.37      -81.39     58.10 o 
  -8   3   2      395.47      436.71     95.40 o 
  -7   3   2     1539.86     1499.75    138.97 o 
  -6   3   2      776.08      813.01     55.61 o 
  -5   3   2      137.32      129.62     19.76 o 
  -4   3   2     1898.61     1941.31     77.43 o 
  -3   3   2     2740.09     2515.53     59.26 o 
  -2   3   2      613.20      570.72     22.15 o 
  -1   3   2      991.34      923.54     27.67 o 
   0   3   2     5912.45     6035.80    107.02 o 
   1   3   2     3029.81     3254.15     57.15 o 
   2   3   2      965.59     1054.36     48.31 o 
   3   3   2      178.95      151.44     18.58 o 
   4   3   2     5234.76     5600.52    129.74 o 
   5   3   2     4713.72     5127.27    134.08 o 
   6   3   2      205.61      259.13     39.11 o 
   7   3   2        0.26       15.18     45.13 o 
   8   3   2      104.17      160.86     39.62 o 
   9   3   2      298.72      215.27     79.09 o 
  10   3   2        9.29     -103.44     69.06 o 
  -9   4   2       52.96       80.38     53.14 o 
  -8   4   2      549.13      644.13    116.65 o 
  -7   4   2     1143.68     1095.69    136.43 o 
  -6   4   2      940.17      789.46     54.28 o 
  -5   4   2      561.77      517.63     37.97 o 
  -4   4   2     2799.24     2816.50     91.76 o 
  -3   4   2       47.07       26.84      7.80 o 
  -2   4   2      931.42      825.32     31.74 o 
  -1   4   2     3284.94     3374.99     63.66 o 
   0   4   2     7741.00     8085.45    117.89 o 
   1   4   2       64.43       61.55      8.75 o 
   2   4   2     1315.89     1584.98     57.60 o 
   3   4   2     1083.38     1191.21     50.74 o 
   4   4   2      933.27      915.28     51.43 o 
   5   4   2     1284.58     1281.69     67.17 o 
   6   4   2       51.74       82.16     29.12 o 
   7   4   2       18.64       31.47     23.10 o 
   8   4   2       32.50       56.05     36.43 o 
   9   4   2        0.66       52.22     30.23 o 
  -9   5   2      173.06      184.19     73.70 o 
  -8   5   2      329.89      337.79     94.74 o 
  -7   5   2      440.06      409.23     90.08 o 
  -6   5   2     1617.20     1353.29    188.26 o 
  -5   5   2      507.20      639.53     47.02 o 
  -4   5   2        0.62      101.90     17.39 o 
  -3   5   2      732.12      697.46     33.96 o 
  -2   5   2     2064.61     1949.07     54.20 o 
  -1   5   2       87.73      160.18     21.08 o 
   0   5   2      660.18      689.99     28.72 o 
   1   5   2      727.12      878.94     37.69 o 
   2   5   2      292.65      271.29     24.57 o 
   3   5   2      138.08      130.72     18.28 o 
   4   5   2      112.34       46.41     42.04 o 
   5   5   2       41.81       12.86     17.50 o 
   6   5   2        1.44        2.54     20.95 o 
   7   5   2      435.32      546.98     66.32 o 
   8   5   2      775.57      850.91     85.23 o 
   9   5   2      390.62      356.90     61.85 o 
  -8   6   2       49.69      129.68     63.95 o 
  -7   6   2        7.31        9.01     48.23 o 
  -6   6   2       93.53      109.41     32.25 o 
  -5   6   2      258.14      224.16     67.18 o 
  -4   6   2       18.93       43.20     15.84 o 
  -3   6   2      112.09       84.01     14.79 o 
  -2   6   2      758.54      780.77     42.31 o 
  -1   6   2     2370.13     2519.98     74.32 o 
   0   6   2     1945.84     2309.68    207.07 o 
   1   6   2     2112.79     2446.13     74.80 o 
   2   6   2      149.37      182.66     21.15 o 
   3   6   2     1457.91     1598.77     64.32 o 
   4   6   2     2480.61     2713.48     94.29 o 
   5   6   2      159.56      135.94     25.73 o 
   6   6   2      174.29      255.99     44.30 o 
   7   6   2     3028.56     3191.95    170.23 o 
   8   6   2     1897.30     1958.11    199.95 o 
   9   6   2      487.24      524.02     71.52 o 
  -8   7   2        3.94       82.12     60.43 o 
  -7   7   2      301.12      359.95     86.81 o 
  -6   7   2      102.37      212.55     62.42 o 
  -5   7   2      456.58      397.26     53.70 o 
  -4   7   2     2627.57     2440.56     81.10 o 
  -3   7   2      201.36      188.47     25.37 o 
  -2   7   2        1.10        2.49     11.44 o 
  -1   7   2      446.24      374.06     51.63 o 
   0   7   2     4431.40     4880.11    107.44 o 
   1   7   2     1466.40     1549.14     55.88 o 
   2   7   2     1644.90     1729.51     63.85 o 
   3   7   2     2544.14     2719.18     88.13 o 
   4   7   2     2899.57     2946.94    102.19 o 
   5   7   2      773.90      764.97     56.94 o 
   6   7   2      121.59      133.91     35.86 o 
   7   7   2     1521.83     1622.88    116.05 o 
   8   7   2     3048.82     3110.84    171.27 o 
  -7   8   2       12.90      -40.71     38.84 o 
  -6   8   2      210.44       87.75     50.55 o 
  -5   8   2      334.62      311.60     69.18 o 
  -4   8   2     3469.42     3398.30    180.88 o 
  -3   8   2     1263.26     1189.99     63.81 o 
  -2   8   2      426.48      455.17     37.29 o 
  -1   8   2     1501.47     1478.96    106.90 o 
   0   8   2     4445.69     5214.70    146.48 o 
   1   8   2     2989.16     3292.24     90.52 o 
   2   8   2     1866.22     2042.17     79.48 o 
   3   8   2     4922.68     5050.21    128.30 o 
   4   8   2     7251.13     7694.21    297.30 o 
   5   8   2     1275.29     1369.52     95.97 o 
   6   8   2      547.79      516.77     64.50 o 
   7   8   2     1579.54     1567.32    117.35 o 
   8   8   2     1612.83     1425.87    118.24 o 
  -7   9   2      164.29      171.95     65.50 o 
  -6   9   2      131.84      185.48     68.19 o 
  -5   9   2     2264.60     2394.59    119.39 o 
  -4   9   2     4539.30     5103.89    384.64 o 
  -3   9   2     2637.32     2896.35    142.67 o 
  -2   9   2      539.50      652.48     58.16 o 
  -1   9   2     3813.08     4218.64    144.59 o 
   0   9   2     4244.64     4567.29    142.15 o 
   1   9   2     3145.39     3612.62    122.54 o 
   2   9   2     1739.27     1741.92     70.31 o 
   3   9   2     2802.71     2789.63    138.62 o 
   4   9   2     1469.36     1446.28     91.69 o 
   5   9   2      450.30      473.90     89.55 o 
   6   9   2      757.38      685.72     83.97 o 
   7   9   2     1123.62     1082.48    141.86 o 
  -6  10   2      417.76      411.31     91.33 o 
  -5  10   2     1671.87     1735.36    172.02 o 
  -4  10   2     2448.47     2712.91    134.51 o 
  -3  10   2     1615.50     1720.67    113.65 o 
  -2  10   2      353.76      409.78     90.22 o 
  -1  10   2     2338.18     2561.64    319.68 o 
   0  10   2     2382.49     2439.52    220.24 o 
   1  10   2     1138.61     1153.71     68.90 o 
   2  10   2      532.80      488.51     89.18 o 
   3  10   2     1220.35     1296.29    142.75 o 
   4  10   2      130.79       52.65     39.99 o 
   5  10   2       52.30      -17.27     30.57 o 
   6  10   2       75.13       72.03     45.07 o 
  -4  11   2      834.06      754.28    103.27 o 
  -3  11   2      536.75      682.32    101.54 o 
  -2  11   2      392.46      344.23     75.35 o 
  -1  11   2       32.99       68.95     52.87 o 
   0  11   2       36.33       45.31     39.59 o 
   1  11   2      304.29      386.59     83.52 o 
   2  11   2      258.04      268.50     73.47 o 
   3  11   2        2.32       26.82     39.19 o 
   4  11   2        3.94      -15.76     40.36 o 
  -3  12   2        8.60       26.90     40.14 o 
  -2  12   2        5.17       86.73     46.45 o 
  -1  12   2      118.57      185.54     66.03 o 
   0  12   2        0.77      -51.43     42.43 o 
   1  12   2        9.14      -37.32     43.30 o 
   2  12   2      213.01      145.43     58.90 o 
  -2 -11   3       15.45       40.85     36.83 o 
  -1 -11   3      542.30      460.91     98.04 o 
   0 -11   3      682.16      548.26    100.32 o 
   1 -11   3      363.94      466.48     90.65 o 
   2 -11   3      165.03      183.85     57.66 o 
   3 -11   3      452.23      612.48    101.51 o 
  -4 -10   3      437.11      279.54     49.86 o 
  -3 -10   3      153.55      132.17     37.89 o 
  -2 -10   3     1159.53     1245.90     99.13 o 
  -1 -10   3     1858.31     1954.45    200.45 o 
   0 -10   3     1350.90     1499.36    158.21 o 
   1 -10   3     2387.43     2909.87    254.38 o 
   2 -10   3     2352.50     2682.85    141.91 o 
   3 -10   3     1601.48     1712.75    111.07 o 
   4 -10   3      570.58      475.93     67.05 o 
   5 -10   3     1019.26      935.44    136.78 o 
  -6  -9   3     1354.48     1042.09    144.07 o 
  -5  -9   3     1593.06     1333.03    108.92 o 
  -4  -9   3     1002.38     1013.75     90.94 o 
  -3  -9   3     1098.52      956.12     85.86 o 
  -2  -9   3     3545.69     3826.61    167.73 o 
  -1  -9   3     4329.56     4619.86    239.19 o 
   0  -9   3     3879.28     4142.25    198.16 o 
   1  -9   3     1804.42     1916.00    125.63 o 
   2  -9   3     3057.72     3496.27    387.55 o 
   3  -9   3     1247.66     1331.24    103.33 o 
   4  -9   3      193.81      243.98     56.88 o 
   5  -9   3      577.33      623.56    110.54 o 
   6  -9   3     1720.70     1784.33    195.57 o 
  -7  -8   3      608.33      547.10    109.62 o 
  -6  -8   3     3085.61     2968.84    237.36 o 
  -5  -8   3     4584.56     4462.49    278.56 o 
  -4  -8   3      624.81      550.17     90.12 o 
  -3  -8   3      672.85      732.90    100.56 o 
  -2  -8   3     3944.19     4256.13    236.95 o 
  -1  -8   3     2873.45     3019.42    130.12 o 
   0  -8   3      376.89      428.05     42.39 o 
   1  -8   3      667.84      688.86     64.51 o 
   2  -8   3     1834.17     2066.64    107.92 o 
   3  -8   3       30.90       24.48     18.25 o 
   4  -8   3        0.64       39.86     34.14 o 
   5  -8   3      352.86      272.58     72.99 o 
   6  -8   3      878.12      995.27    140.41 o 
   7  -8   3      138.42      159.87     68.05 o 
  -7  -7   3      600.35      553.68    111.58 o 
  -6  -7   3     3231.32     3374.36    247.32 o 
  -5  -7   3     2724.39     2580.08    202.01 o 
  -4  -7   3      266.66      340.58     69.90 o 
  -3  -7   3      188.09      186.07     36.15 o 
  -2  -7   3     1060.58     1132.37     67.14 o 
  -1  -7   3      646.79      619.96     60.16 o 
   0  -7   3      104.58       62.53     24.71 o 
   1  -7   3     2115.66     2344.36    155.01 o 
   2  -7   3     1421.29     1525.16     77.56 o 
   3  -7   3        0.25       45.80     31.58 o 
   4  -7   3     1693.80     1724.69    104.50 o 
   5  -7   3       26.23        5.71     12.77 o 
   6  -7   3      417.86      536.63     98.07 o 
   7  -7   3       64.48       77.28     50.55 o 
   8  -7   3      355.25      464.37    106.79 o 
  -8  -6   3       36.39       61.05     52.52 o 
  -7  -6   3      178.02      190.55     68.82 o 
  -6  -6   3     2245.20     2281.52    196.83 o 
  -5  -6   3      271.72      219.38     59.74 o 
  -4  -6   3        9.91        1.40     16.95 o 
  -3  -6   3      323.49      318.84     44.24 o 
  -2  -6   3       41.63       23.43     16.71 o 
  -1  -6   3      216.08      225.02     59.22 o 
   0  -6   3       83.68      112.83     24.86 o 
   1  -6   3       52.93       62.58     20.74 o 
   2  -6   3        5.72       -9.53     36.63 o 
   3  -6   3       65.32       27.56     29.37 o 
   4  -6   3      789.31      767.82     53.87 o 
   5  -6   3      125.37      104.23     19.99 o 
   6  -6   3       14.78       39.77     35.99 o 
   7  -6   3      148.71      169.13     64.23 o 
   8  -6   3      904.23     1001.92    147.36 o 
  -8  -5   3       71.28       10.12     39.04 o 
  -7  -5   3        0.65      -53.50     41.24 o 
  -6  -5   3       17.93        7.69     27.19 o 
  -5  -5   3        4.87       21.76     30.24 o 
  -4  -5   3       25.14       38.33     23.48 o 
  -3  -5   3       31.79       60.73     21.36 o 
  -2  -5   3       98.65       74.76     22.25 o 
  -1  -5   3     1153.83     1351.34     63.75 o 
   0  -5   3      581.72      689.58     55.58 o 
   1  -5   3     1067.66     1124.23     90.96 o 
   2  -5   3     1255.69     1310.65     63.64 o 
   3  -5   3     3479.98     3572.55    100.89 o 
   4  -5   3     1456.78     1589.61     78.54 o 
   5  -5   3      796.58      662.77     34.90 o 
   6  -5   3      803.14      744.95    108.58 o 
   7  -5   3      591.83      540.75    101.73 o 
   8  -5   3      126.28      157.11     62.65 o 
   9  -5   3      262.30      385.22    100.65 o 
  -9  -4   3       36.07       88.07     52.95 o 
  -8  -4   3      577.01      697.29    128.79 o 
  -7  -4   3      285.12      238.29     71.45 o 
  -6  -4   3       45.34       68.96     41.97 o 
  -5  -4   3      252.35      253.14     62.52 o 
  -4  -4   3     2264.54     2458.99    121.55 o 
  -3  -4   3     2761.79     3001.11    128.40 o 
  -2  -4   3     4833.81     5330.82    209.98 o 
  -1  -4   3     1479.73     1817.97     84.23 o 
   0  -4   3       74.73       74.76     19.34 o 
   1  -4   3     2263.86     2553.23    187.85 o 
   2  -4   3     7702.74     8427.05    161.30 o 
   3  -4   3     2163.79     2205.83     69.49 o 
   4  -4   3      724.90      716.55     34.41 o 
   5  -4   3     1120.46     1022.26    111.94 o 
   6  -4   3       12.85       44.01     35.66 o 
   7  -4   3      100.26      145.51     53.41 o 
   8  -4   3      858.85      940.21    137.44 o 
   9  -4   3     1002.32     1307.35    173.64 o 
  -9  -3   3      220.25      388.21    106.15 o 
  -8  -3   3       74.26       63.89     50.82 o 
  -7  -3   3       72.08       57.52     60.57 o 
  -6  -3   3     1655.86     1707.08    160.08 o 
  -5  -3   3      477.00      444.16     75.97 o 
  -4  -3   3       92.54      114.15     26.54 o 
  -3  -3   3     6068.86     6367.39    355.35 o 
  -2  -3   3     5935.56     6843.26    178.97 o 
  -1  -3   3       42.22       73.89     17.28 o 
   0  -3   3      286.71      343.49     33.77 o 
   1  -3   3     2568.60     2852.46    103.50 o 
   2  -3   3     3185.56     3011.02    110.10 o 
   3  -3   3     1554.05     1361.74     75.70 o 
   4  -3   3        5.05       29.79     15.73 o 
   5  -3   3      785.96      775.80     68.72 o 
   6  -3   3     2799.78     2876.98    203.26 o 
   7  -3   3      204.31      340.27     76.83 o 
   8  -3   3      235.70      207.09     69.79 o 
   9  -3   3      917.49     1104.82    158.87 o 
  -9  -2   3       32.97       51.44     50.79 o 
  -8  -2   3        7.79       -3.19     23.06 o 
  -7  -2   3     2253.32     2595.63    220.07 o 
  -6  -2   3      376.27      264.13     65.87 o 
  -5  -2   3        6.00       -7.59     33.82 o 
  -4  -2   3      135.13      130.64     27.68 o 
  -3  -2   3     6795.76     7570.21    198.74 o 
  -2  -2   3     6032.25     6750.87    280.81 o 
  -1  -2   3     1192.86     1299.80     67.53 o 
   0  -2   3     3721.48     4128.53    159.29 o 
   1  -2   3     4270.50     4591.87    174.39 o 
   2  -2   3    13147.36    13714.11    374.75 o 
   3  -2   3     4648.08     4781.27    199.65 o 
   4  -2   3     2832.45     2691.72    159.96 o 
   5  -2   3     3309.45     3096.59    190.04 o 
   6  -2   3     1616.30     1536.70    144.10 o 
   7  -2   3      208.21      188.33     57.32 o 
   8  -2   3      518.28      325.96     85.23 o 
   9  -2   3     1607.48     1660.80    195.97 o 
  -9  -1   3      837.33      941.74    153.80 o 
  -8  -1   3      220.69      317.64     86.74 o 
  -7  -1   3     1778.38     2064.51    192.75 o 
  -6  -1   3     1787.88     2013.99    121.36 o 
  -5  -1   3      124.26      133.61     33.79 o 
  -4  -1   3      505.72      561.20     71.49 o 
  -3  -1   3    21056.13    24078.99    598.12 o 
  -2  -1   3    10260.02    11448.42    327.32 o 
  -1  -1   3      355.21      475.72     47.10 o 
   0  -1   3      292.38      253.21     34.90 o 
   1  -1   3    17716.92    20387.17    470.80 o 
   2  -1   3    14400.99    13814.88    674.85 o 
   3  -1   3     3273.89     3101.71    150.10 o 
   4  -1   3     7549.98     7533.85    282.85 o 
   5  -1   3     4800.81     4682.24    232.82 o 
   6  -1   3     1091.94      977.30    113.69 o 
   7  -1   3      504.16      484.28     89.07 o 
   8  -1   3      666.60      703.31    116.88 o 
   9  -1   3     1054.91     1313.00    172.96 o 
  -9   0   3      269.72      292.69     89.47 o 
  -8   0   3      775.30      940.74    142.49 o 
  -7   0   3     2214.10     2324.92    179.46 o 
  -6   0   3     2481.23     2627.47    198.79 o 
  -5   0   3      307.22      316.63     51.66 o 
  -4   0   3      607.26      535.70     71.30 o 
  -3   0   3    16067.27    17890.88    472.79 o 
  -2   0   3    47706.68    56448.91   1151.47 o 
  -1   0   3    12663.40    15398.83    367.47 o 
   0   0   3     5629.50     6394.51    184.36 o 
   1   0   3     6240.77     6657.15     95.96 o 
   2   0   3    14848.08    14443.75    221.00 o 
   3   0   3     2828.44     2417.03    284.58 o 
   4   0   3      683.69      547.27     30.80 o 
   5   0   3     2011.50     1698.97    141.27 o 
   6   0   3      254.98      198.03     21.76 o 
   7   0   3      204.18      179.79     16.29 o 
   8   0   3      170.24      117.08     18.20 o 
   9   0   3      318.37      498.26    115.93 o 
  10   0   3       14.22      224.85     88.74 o 
  -9   1   3      288.17      338.87     95.37 o 
  -8   1   3     1819.59     1932.72    200.34 o 
  -7   1   3     3012.33     3206.26    153.21 o 
  -6   1   3     1211.97     1163.86    115.90 o 
  -5   1   3      553.56      618.42     44.40 o 
  -4   1   3     6598.05     6980.77    148.51 o 
  -3   1   3     2255.87     2271.14     81.53 o 
  -2   1   3     3414.22     3539.02     95.28 o 
  -1   1   3      139.53      106.29     14.58 o 
   0   1   3      851.91      868.41     26.97 o 
   1   1   3     1565.61     1493.75     31.00 o 
   2   1   3      252.02      232.31     13.66 o 
   3   1   3       51.42       50.20     11.07 o 
   4   1   3       73.44       33.94     15.77 o 
   5   1   3        9.80       14.24     13.18 o 
   6   1   3      526.33      484.84     42.19 o 
   7   1   3        1.23       -0.54     14.30 o 
   8   1   3        5.96       19.15     26.54 o 
   9   1   3       41.74       26.29     53.47 o 
  10   1   3      483.20      783.73    145.16 o 
  -9   2   3      340.84      314.24     91.60 o 
  -8   2   3      403.70      474.80    100.64 o 
  -7   2   3      772.38      802.30     65.52 o 
  -6   2   3     1792.22     1725.80    121.41 o 
  -5   2   3      108.54      127.45     21.31 o 
  -4   2   3      324.89      293.94     32.08 o 
  -3   2   3      659.55      576.59     30.29 o 
  -2   2   3     2013.10     2094.85     45.41 o 
  -1   2   3      161.76      177.33     15.62 o 
   0   2   3      910.45      888.53     29.79 o 
   1   2   3     2404.39     2320.00     43.50 o 
   2   2   3       46.01       35.23      6.72 o 
   3   2   3        2.34        4.26      6.30 o 
   4   2   3     1447.90     1424.33     56.31 o 
   5   2   3     2377.41     2323.03     81.09 o 
   6   2   3     2074.76     2237.12     85.95 o 
   7   2   3     1206.47     1347.22     82.39 o 
   8   2   3      703.73      745.89     65.12 o 
   9   2   3      168.77      325.48     99.45 o 
  10   2   3      204.26      258.13     89.43 o 
  -9   3   3      684.37      604.60    125.62 o 
  -8   3   3      267.71      210.32     70.63 o 
  -7   3   3       12.26       23.41     15.90 o 
  -6   3   3      333.93      328.74     40.15 o 
  -5   3   3        2.80       13.56     10.47 o 
  -4   3   3        0.15       -0.25      9.75 o 
  -3   3   3       22.20       19.28      8.75 o 
  -2   3   3     2503.01     2513.08     59.62 o 
  -1   3   3      142.33      124.35     10.71 o 
   0   3   3     4966.67     5500.89    171.76 o 
   1   3   3     9484.61     9635.73    257.69 o 
   2   3   3     1310.42     1293.90     36.64 o 
   3   3   3      199.19      240.00     21.51 o 
   4   3   3     1497.82     1411.96     59.28 o 
   5   3   3     7916.82     8208.55    174.59 o 
   6   3   3     2689.37     2917.28    117.26 o 
   7   3   3     1445.39     1477.73     92.64 o 
   8   3   3      732.53      952.62     78.36 o 
   9   3   3      919.47     1044.29    161.95 o 
  10   3   3      214.52      303.56    102.12 o 
  -9   4   3       12.98      -11.86     34.29 o 
  -8   4   3       73.42       56.40     48.41 o 
  -7   4   3      712.96      694.04    109.20 o 
  -6   4   3      745.86      674.79     94.63 o 
  -5   4   3        1.14      -13.83     14.48 o 
  -4   4   3     3200.36     3086.26    108.28 o 
  -3   4   3     2895.09     2590.23     64.93 o 
  -2   4   3     2828.13     2675.69     61.12 o 
  -1   4   3      736.09      767.58     24.20 o 
   0   4   3    16440.04    15297.26   1415.99 o 
   1   4   3     5415.38     5642.74    197.00 o 
   2   4   3     4566.81     5315.51    201.83 o 
   3   4   3     2138.49     2454.98     72.99 o 
   4   4   3     4571.00     4558.51    116.48 o 
   5   4   3     6251.94     6354.05    230.40 o 
   6   4   3     2154.14     2223.21     93.87 o 
   7   4   3      478.83      498.03     58.76 o 
   8   4   3      890.07      980.46     85.10 o 
   9   4   3     1437.45     1639.01    115.95 o 
  -9   5   3        5.94      -21.03     35.76 o 
  -8   5   3      353.51      438.97     98.10 o 
  -7   5   3     2176.11     2173.58    197.48 o 
  -6   5   3      992.54      801.74     79.24 o 
  -5   5   3     1544.06     1291.52     63.07 o 
  -4   5   3     2864.06     2579.30     95.12 o 
  -3   5   3     3048.78     2138.57    505.36 o 
  -2   5   3     1223.01     1073.30     38.78 o 
  -1   5   3     4442.64     4581.17     87.45 o 
   0   5   3    14545.67    12980.44    408.01 o 
   1   5   3    18785.34    20137.37   1363.24 o 
   2   5   3     1744.92     1886.20     84.42 o 
   3   5   3       62.54       53.79     12.72 o 
   4   5   3     5473.64     5786.90    137.96 o 
   5   5   3     3623.28     3716.69    117.31 o 
   6   5   3      533.83      525.67     47.42 o 
   7   5   3      479.25      523.28     91.13 o 
   8   5   3     1644.59     1654.48    113.75 o 
   9   5   3       50.84       32.64     30.32 o 
  -8   6   3      559.38      474.73    104.91 o 
  -7   6   3     2799.03     2941.91    236.00 o 
  -6   6   3     1963.78     1673.30    217.08 o 
  -5   6   3      937.40      747.41    117.74 o 
  -4   6   3     1727.56     1578.31     96.34 o 
  -3   6   3     5142.97     4808.60    141.41 o 
  -2   6   3       34.66       33.10      9.74 o 
  -1   6   3     1586.94     1546.08     54.13 o 
   0   6   3     5730.02     5365.77    165.77 o 
   1   6   3     5418.69     5047.22    167.41 o 
   2   6   3      224.02      203.38     19.60 o 
   3   6   3      384.52      376.29     42.32 o 
   4   6   3      894.04      947.45     53.99 o 
   5   6   3     2289.74     2258.86     93.07 o 
   6   6   3      710.82      754.74     72.18 o 
   7   6   3        3.82        8.72     24.56 o 
   8   6   3      150.80      157.86     42.98 o 
   9   6   3      418.35      330.58     57.15 o 
  -8   7   3      212.99      189.36     72.25 o 
  -7   7   3       88.32      -61.45     48.29 o 
  -6   7   3      169.59      180.90     61.19 o 
  -5   7   3      762.15      758.92     63.71 o 
  -4   7   3     2258.47     2011.69     72.86 o 
  -3   7   3      732.56      723.01     40.16 o 
  -2   7   3      107.24      133.05     19.35 o 
  -1   7   3      551.81      581.67     31.64 o 
   0   7   3     2523.38     2355.91     69.04 o 
   1   7   3     2321.85     2249.72     63.63 o 
   2   7   3        2.76        7.11      9.39 o 
   3   7   3      270.65      284.24     35.01 o 
   4   7   3     1886.60     2004.96     81.38 o 
   5   7   3      350.21      330.25     38.27 o 
   6   7   3      233.70      193.47     58.28 o 
   7   7   3      233.45      217.12     50.81 o 
   8   7   3      237.42      175.98     48.28 o 
  -7   8   3      410.36      371.32     88.05 o 
  -6   8   3      308.29      406.83     78.46 o 
  -5   8   3      383.99      514.41     53.88 o 
  -4   8   3      667.33      683.16     39.66 o 
  -3   8   3       77.11       74.04     15.17 o 
  -2   8   3      375.53      391.09     34.92 o 
  -1   8   3      326.56      306.94     26.68 o 
   0   8   3     2595.61     2444.11    109.66 o 
   1   8   3      713.44      734.45     40.43 o 
   2   8   3      400.65      436.87     38.42 o 
   3   8   3      191.06      194.87     30.33 o 
   4   8   3      870.28      882.98     69.74 o 
   5   8   3     2147.64     2311.16    124.68 o 
   6   8   3     1191.36     1176.57     94.49 o 
   7   8   3       25.23       35.02     40.40 o 
   8   8   3        7.16       45.19     31.60 o 
  -7   9   3      280.67      252.56     76.32 o 
  -6   9   3      444.03      456.42     94.94 o 
  -5   9   3      712.35      976.85    117.09 o 
  -4   9   3      281.23      439.30     58.77 o 
  -3   9   3      275.21      279.21     45.77 o 
  -2   9   3      647.32      630.26     57.31 o 
  -1   9   3     1278.57     1280.26     57.36 o 
   0   9   3     1384.21     1273.14     50.90 o 
   1   9   3       24.69       26.46      9.71 o 
   2   9   3      170.85      162.91     20.14 o 
   3   9   3       34.68       22.98     19.88 o 
   4   9   3        1.57       28.25     41.33 o 
   5   9   3        9.38       25.84     23.33 o 
   6   9   3      308.16      298.24     48.93 o 
   7   9   3       70.96       90.31     52.48 o 
  -6  10   3      384.51      394.37     92.97 o 
  -5  10   3      346.05      535.15     63.73 o 
  -4  10   3       16.28      147.73     45.42 o 
  -3  10   3        4.89       96.58     31.90 o 
  -2  10   3       65.41       80.02     23.85 o 
  -1  10   3       42.90       43.88     33.72 o 
   0  10   3       39.35       30.39     12.89 o 
   1  10   3      479.12      435.97     86.41 o 
   2  10   3       20.54       25.12     36.69 o 
   3  10   3      552.92      553.92     95.71 o 
   4  10   3     1283.14     1494.51    158.46 o 
   5  10   3       57.38       28.57     29.76 o 
   6  10   3        1.57       16.62     34.86 o 
  -4  11   3      398.75      331.82     77.58 o 
  -3  11   3       38.64       67.26     49.24 o 
  -2  11   3        1.68      -65.03     43.35 o 
  -1  11   3      100.14      137.64     50.05 o 
   0  11   3      677.90      723.05    112.03 o 
   1  11   3      207.79      208.62     65.78 o 
   2  11   3      503.60      519.27     99.18 o 
   3  11   3     1346.01     1378.39    156.81 o 
   4  11   3     2268.87     2499.84    214.45 o 
  -3  12   3      289.33      379.39     82.20 o 
  -2  12   3      152.54      302.00     73.19 o 
  -1  12   3      987.06     1023.22    136.94 o 
   0  12   3     1882.30     2192.05    202.75 o 
   1  12   3      651.86      768.41    122.87 o 
   2  12   3      346.57      417.89     95.42 o 
  -2 -11   4      823.08      757.03    125.81 o 
  -1 -11   4     2405.96     2530.35    219.28 o 
   0 -11   4      435.70      380.52     89.63 o 
   1 -11   4       35.65      -10.70     25.80 o 
   2 -11   4       19.77       78.72     45.72 o 
  -4 -10   4      528.32      339.13     84.28 o 
  -3 -10   4       94.48       88.24     53.21 o 
  -2 -10   4      395.93      398.48     59.63 o 
  -1 -10   4     1056.04     1019.62    100.09 o 
   0 -10   4       81.78       79.56     30.34 o 
   1 -10   4      260.55      221.32     44.25 o 
   2 -10   4       22.31       -3.37     28.17 o 
   3 -10   4      419.82      345.51     53.73 o 
   4 -10   4       62.31        0.23     26.96 o 
   5 -10   4        2.44        9.46     34.43 o 
  -5  -9   4      140.23      119.25     56.64 o 
  -4  -9   4       75.75      119.74     50.51 o 
  -3  -9   4       80.30       50.86     42.00 o 
  -2  -9   4      143.87       94.78     41.87 o 
  -1  -9   4      575.16      660.18     71.34 o 
   0  -9   4       56.92       29.60     24.85 o 
   1  -9   4      401.79      350.84     51.06 o 
   2  -9   4        0.03      -14.91     28.83 o 
   3  -9   4      322.69      316.67     48.77 o 
   4  -9   4       29.12      -28.59     22.71 o 
   5  -9   4       11.51       18.86     40.15 o 
   6  -9   4        4.80      -16.63     30.42 o 
  -6  -8   4        9.30        2.17     32.08 o 
  -5  -8   4       73.29      -13.03     32.20 o 
  -4  -8   4      205.03      172.81     57.30 o 
  -3  -8   4       90.32       90.83     41.86 o 
  -2  -8   4      105.73       57.60     37.00 o 
  -1  -8   4       61.36       67.67     37.77 o 
   0  -8   4       59.92       82.18     33.87 o 
   1  -8   4        8.42       -1.03     23.87 o 
   2  -8   4      561.83      677.82    108.05 o 
   3  -8   4      316.65      336.97     46.08 o 
   4  -8   4       17.97       37.28     30.67 o 
   5  -8   4      310.23      324.50     81.53 o 
   6  -8   4      469.89      592.12    112.15 o 
   7  -8   4      111.27       56.52     44.19 o 
  -7  -7   4       29.83       16.89     34.87 o 
  -6  -7   4        6.92       27.62     35.07 o 
  -5  -7   4      123.57       81.93     47.25 o 
  -4  -7   4      202.80      155.72     56.01 o 
  -3  -7   4       62.01       38.25     31.06 o 
  -2  -7   4        2.93      -28.19     55.02 o 
  -1  -7   4       10.15       22.08     20.82 o 
   0  -7   4      376.86      377.41     74.07 o 
   1  -7   4     1009.14      973.19     61.74 o 
   2  -7   4       72.94       36.12     25.98 o 
   3  -7   4      984.54      964.09    116.12 o 
   4  -7   4      674.96      822.31     63.06 o 
   5  -7   4      428.92      488.71     45.09 o 
   6  -7   4     1180.40     1148.14    148.59 o 
   7  -7   4     1467.23     1648.99    186.13 o 
   8  -7   4      377.40      408.43    103.76 o 
  -8  -6   4        3.02       -5.81     43.93 o 
  -7  -6   4      153.77      165.67     62.66 o 
  -6  -6   4      267.59      273.93     72.25 o 
  -5  -6   4     1208.55     1152.36    135.06 o 
  -4  -6   4       68.21       83.03     42.37 o 
  -3  -6   4        2.77        9.16     16.84 o 
  -2  -6   4     2302.46     2378.69    119.11 o 
  -1  -6   4     4327.69     4696.38    171.46 o 
   0  -6   4     2211.13     2282.84    115.27 o 
   1  -6   4     7384.00     8171.31    519.36 o 
   2  -6   4     6177.55     6272.09    205.00 o 
   3  -6   4     2183.67     1168.96   1171.17 o 
   4  -6   4      325.52      291.25     34.68 o 
   5  -6   4     1483.13     1512.66     72.98 o 
   6  -6   4     2495.31     2664.87    216.18 o 
   7  -6   4     2405.49     2603.40    229.75 o 
   8  -6   4      208.10      254.57     83.79 o 
  -8  -5   4       14.10       16.22     42.15 o 
  -7  -5   4      340.12      356.54     87.30 o 
  -6  -5   4     1730.95     1877.57    178.45 o 
  -5  -5   4     2715.63     2712.83    200.25 o 
  -4  -5   4     3540.07     3527.43    216.99 o 
  -3  -5   4     4071.74     4264.05    164.31 o 
  -2  -5   4     3756.02     3855.37    147.41 o 
  -1  -5   4     6763.70     7498.74    216.37 o 
   0  -5   4     3758.41     4102.93    170.62 o 
   1  -5   4     4073.49     4406.72    205.13 o 
   2  -5   4    15165.98    15335.34    443.21 o 
   3  -5   4     4269.48     4508.91    119.57 o 
   4  -5   4      283.30      270.89     29.12 o 
   5  -5   4     1653.08     1212.85    171.78 o 
   6  -5   4     4306.98     4740.13    281.13 o 
   7  -5   4     1755.13     1768.48    179.26 o 
   8  -5   4      907.51      793.13    130.81 o 
  -8  -4   4      277.68      274.78     59.99 o 
  -7  -4   4      156.42      133.48     55.22 o 
  -6  -4   4     4226.36     4584.39    276.68 o 
  -5  -4   4    13120.28    13069.29    476.87 o 
  -4  -4   4     2031.69     2096.23    116.10 o 
  -3  -4   4     3822.89     4156.92    220.97 o 
  -2  -4   4    10131.11    11383.76    437.28 o 
  -1  -4   4     2865.71     3252.16    219.08 o 
   0  -4   4     1032.52     1190.83     78.62 o 
   1  -4   4     8003.73     8424.07    214.00 o 
   2  -4   4    11258.16    11682.03    835.53 o 
   3  -4   4     1599.58     1606.12     61.51 o 
   4  -4   4      152.32      135.33     15.34 o 
   5  -4   4       41.36       27.02     25.24 o 
   6  -4   4     3306.85     3058.46    215.11 o 
   7  -4   4      256.90      142.46     52.67 o 
   8  -4   4      145.97       74.46     48.67 o 
   9  -4   4        1.92        7.31     35.34 o 
  -9  -3   4      398.40      389.18    107.32 o 
  -8  -3   4      351.28      441.34    109.56 o 
  -7  -3   4     2703.20     2655.38    220.62 o 
  -6  -3   4     3948.37     4171.83    258.50 o 
  -5  -3   4     1681.31     1696.90    149.12 o 
  -4  -3   4     2111.91     2153.16    113.59 o 
  -3  -3   4     2068.21     2103.41    104.49 o 
  -2  -3   4     1865.25     2060.72     95.84 o 
  -1  -3   4     1488.58     1675.02     81.33 o 
   0  -3   4      141.42      125.01     23.78 o 
   1  -3   4     2380.85     2602.14    103.62 o 
   2  -3   4     5963.96     5918.56    238.10 o 
   3  -3   4      273.05      254.85     22.86 o 
   4  -3   4     2006.34     1740.99    133.23 o 
   5  -3   4        0.38       12.37     25.63 o 
   6  -3   4      331.29      295.40     67.48 o 
   7  -3   4       15.61      -19.96     29.77 o 
   8  -3   4      401.75      428.25     94.02 o 
   9  -3   4      234.78      195.93     73.90 o 
  -9  -2   4     1618.39     1980.54    228.80 o 
  -8  -2   4       12.39       19.41     37.63 o 
  -7  -2   4       37.87       19.64     26.85 o 
  -6  -2   4     1950.05     1874.91    168.81 o 
  -5  -2   4      626.19      719.85     94.41 o 
  -4  -2   4      534.44      641.28     59.46 o 
  -3  -2   4      173.72      151.35     28.38 o 
  -2  -2   4     2783.28     3206.75    160.73 o 
  -1  -2   4      190.31      158.44     34.92 o 
   0  -2   4      208.38      239.57     38.86 o 
   1  -2   4      151.13      107.49     28.73 o 
   2  -2   4     1404.70     1596.89    106.52 o 
   3  -2   4        4.25        1.71      4.47 o 
   4  -2   4     2053.57     1690.03    126.83 o 
   5  -2   4       25.62       18.61     27.40 o 
   6  -2   4      199.61      183.24     55.10 o 
   7  -2   4        5.67       79.29     40.92 o 
   8  -2   4      319.73      321.07     86.43 o 
   9  -2   4      229.93      343.15     97.36 o 
  -9  -1   4       48.99       89.51     54.51 o 
  -8  -1   4       12.26       96.07     51.38 o 
  -7  -1   4       56.88       53.30     32.96 o 
  -6  -1   4      248.11      161.03     55.42 o 
  -5  -1   4      378.46      368.02     68.36 o 
  -4  -1   4      310.97      236.95     50.09 o 
  -3  -1   4     1451.70     1555.23    116.77 o 
  -2  -1   4       41.83       80.04     27.89 o 
  -1  -1   4     5937.85     7188.49    233.69 o 
   0  -1   4      396.22      466.04     49.60 o 
   1  -1   4      333.59      276.83     39.88 o 
   2  -1   4     2453.16     2569.52    113.88 o 
   3  -1   4     1514.25     1575.72    106.66 o 
   4  -1   4     2095.81     1830.79    128.51 o 
   5  -1   4     2376.71     2252.42    159.52 o 
   6  -1   4       55.10       76.87     41.93 o 
   7  -1   4       82.75       44.99     34.52 o 
   8  -1   4      325.17      289.03     79.03 o 
   9  -1   4      166.62      150.27     72.76 o 
  -9   0   4       64.26      133.66     71.30 o 
  -8   0   4       59.95       73.31     44.80 o 
  -7   0   4       45.83       44.87     26.66 o 
  -6   0   4      317.60      297.17     36.91 o 
  -5   0   4       29.00       29.51     19.11 o 
  -4   0   4     1415.36     1448.59    119.21 o 
  -3   0   4     4053.25     4349.56    193.24 o 
  -2   0   4     5928.27     6861.09    235.11 o 
  -1   0   4     1351.18     1469.44     86.36 o 
   0   0   4     2422.18     2594.86     74.05 o 
   1   0   4       74.77       68.82      9.54 o 
   2   0   4     4096.59     3941.67     95.75 o 
   3   0   4     3975.56     3954.49    151.84 o 
   4   0   4     1127.79     1050.61     35.99 o 
   5   0   4     1980.16     1699.90    132.89 o 
   6   0   4     1098.88      913.79    104.55 o 
   7   0   4       79.64       66.81     11.23 o 
   8   0   4      159.20      172.25     61.92 o 
   9   0   4     3117.61     3683.11    285.60 o 
  10   0   4      896.47     1219.71    182.81 o 
  -9   1   4       83.49       15.85     47.15 o 
  -8   1   4        8.85      -49.98     42.52 o 
  -7   1   4      625.72      689.52     68.03 o 
  -6   1   4      954.51      973.18     73.80 o 
  -5   1   4       16.31        7.51     11.25 o 
  -4   1   4       25.48       26.82     15.17 o 
  -3   1   4     4550.01     4932.08    135.29 o 
  -2   1   4    15928.61    17418.07    288.54 o 
  -1   1   4     1262.08     1265.47     42.59 o 
   0   1   4     2380.08     2438.15     56.21 o 
   1   1   4     2916.12     2950.45     52.38 o 
   2   1   4     3840.34     3496.43     60.24 o 
   3   1   4     1140.56     1055.75     32.26 o 
   4   1   4     2834.67     2584.59     72.37 o 
   5   1   4     3464.82     3185.63     97.43 o 
   6   1   4     1939.92     1935.73     78.79 o 
   7   1   4      177.54      194.53     39.73 o 
   8   1   4        2.56        9.43     30.08 o 
   9   1   4      487.32      553.61    119.48 o 
  10   1   4      823.34     1037.44    165.62 o 
  -9   2   4       19.83      -18.20     46.61 o 
  -8   2   4      234.79      286.65     84.78 o 
  -7   2   4     2724.89     2745.75    129.54 o 
  -6   2   4      992.55     1010.20     72.26 o 
  -5   2   4       13.95        2.09     10.38 o 
  -4   2   4      315.05      279.24     28.06 o 
  -3   2   4     5569.85     5710.35    144.56 o 
  -2   2   4     8138.10     8535.49    150.91 o 
  -1   2   4     2166.14     1965.92     52.67 o 
   0   2   4     4377.10     4452.47    132.78 o 
   1   2   4     6910.66     6702.54    100.82 o 
   2   2   4     2148.86     1849.11     42.38 o 
   3   2   4      154.60      108.60     14.71 o 
   4   2   4     2854.02     2754.53     85.20 o 
   5   2   4     9442.41     9037.83    175.31 o 
   6   2   4     1539.08     1416.24     65.61 o 
   7   2   4       22.52       15.34     13.94 o 
   8   2   4      819.32      895.98     67.33 o 
   9   2   4     1249.90     1331.42    170.64 o 
  10   2   4      618.75      869.14    150.34 o 
  -9   3   4        7.11       61.13     48.68 o 
  -8   3   4      205.38      259.45     80.26 o 
  -7   3   4     1009.84      891.90     71.49 o 
  -6   3   4     1816.80     1851.20     97.46 o 
  -5   3   4       10.60       -1.00     12.09 o 
  -4   3   4        3.56       27.76     13.75 o 
  -3   3   4     9059.29     8717.15    139.20 o 
  -2   3   4     5500.19     5353.28     84.25 o 
  -1   3   4     1661.47     1581.29     39.27 o 
   0   3   4     1238.63     1115.79     52.30 o 
   1   3   4    12773.95    12632.38    320.10 o 
   2   3   4     4515.71     4170.79     84.55 o 
   3   3   4     4020.66     3984.64    138.78 o 
   4   3   4     1547.52     1268.94     54.61 o 
   5   3   4     4449.27     4374.04    117.55 o 
   6   3   4     2170.29     2159.45    101.26 o 
   7   3   4      129.80      103.98     27.81 o 
   8   3   4      719.67      612.17     62.02 o 
   9   3   4     1893.22     2070.53    213.51 o 
  10   3   4      532.91      652.66    134.86 o 
  -9   4   4       10.26     -120.34     80.23 o 
  -8   4   4      437.02      548.96    110.73 o 
  -7   4   4     3012.31     3054.85    424.80 o 
  -6   4   4     2203.97     2144.88    256.34 o 
  -5   4   4      122.95      123.38     21.95 o 
  -4   4   4     1467.67     1399.89     71.92 o 
  -3   4   4     6232.61     4984.94    524.05 o 
  -2   4   4    13882.68    13118.36    174.96 o 
  -1   4   4     6932.78     6785.48    149.80 o 
   0   4   4     3618.52     3503.87    145.20 o 
   1   4   4     6482.80     6583.02    215.80 o 
   2   4   4     8675.34     9311.51    148.46 o 
   3   4   4     1991.79     2045.45     63.35 o 
   4   4   4     4424.07     4485.76    112.19 o 
   5   4   4     4389.92     4407.88    122.14 o 
   6   4   4      705.82      707.56     51.52 o 
   7   4   4        3.70      -32.68     21.79 o 
   8   4   4      508.86      562.37     63.89 o 
   9   4   4      397.78      451.02    107.68 o 
  -9   5   4      337.42      381.46    102.72 o 
  -8   5   4     1101.77     1157.59    158.62 o 
  -7   5   4     2623.81     2714.16    223.48 o 
  -6   5   4     1843.94     1561.64    227.06 o 
  -5   5   4      951.95      805.92     52.37 o 
  -4   5   4     1208.92     1115.87     53.28 o 
  -3   5   4     3546.80     3181.10     82.18 o 
  -2   5   4     5824.90     5393.57    107.57 o 
  -1   5   4     1987.18     2072.36     52.37 o 
   0   5   4     5225.82     5079.57    196.06 o 
   1   5   4     1786.36     1854.03    114.92 o 
   2   5   4      847.92      878.73     32.79 o 
   3   5   4      750.28      757.39     38.93 o 
   4   5   4     2566.31     2547.73     86.90 o 
   5   5   4       58.80       44.11     19.03 o 
   6   5   4       31.78       28.50     18.74 o 
   7   5   4      174.60      153.74     46.73 o 
   8   5   4       57.43        5.05     25.00 o 
   9   5   4       60.83       94.69     38.53 o 
  -8   6   4      253.43      306.89     86.75 o 
  -7   6   4     1489.90     1730.88    180.98 o 
  -6   6   4     1085.83      940.17     94.84 o 
  -5   6   4      485.55      421.69     45.13 o 
  -4   6   4     1025.13      909.77     62.92 o 
  -3   6   4     1258.37     1052.44     62.72 o 
  -2   6   4      908.52      796.59     40.78 o 
  -1   6   4      469.36      388.59     20.98 o 
   0   6   4       24.27       36.91     12.36 o 
   1   6   4     1517.63     1732.51    121.69 o 
   2   6   4        2.22       -0.66      4.61 o 
   3   6   4        3.88       -0.05      8.35 o 
   4   6   4      354.31      333.70     31.83 o 
   5   6   4      662.10      601.47     47.53 o 
   6   6   4      957.41      879.00     61.80 o 
   7   6   4      533.06      554.55     65.39 o 
   8   6   4      469.04      437.45     70.37 o 
   9   6   4      167.16      230.54     49.48 o 
  -8   7   4       59.73      115.40     54.51 o 
  -7   7   4       25.32      140.02     61.76 o 
  -6   7   4       16.42       31.94     26.11 o 
  -5   7   4       82.67       71.46     18.03 o 
  -4   7   4      136.55      150.68     22.98 o 
  -3   7   4      114.52      101.46     22.70 o 
  -2   7   4        3.26       -2.80      9.23 o 
  -1   7   4        0.07      -10.50      7.00 o 
   0   7   4     1012.12      956.41     41.86 o 
   1   7   4     2659.70     2064.82    418.41 o 
   2   7   4     1937.61     1919.05     76.54 o 
   3   7   4        1.05      -15.69     10.46 o 
   4   7   4      139.51      104.25     20.73 o 
   5   7   4     1465.66     1583.68     77.02 o 
   6   7   4     2039.80     2158.07    121.22 o 
   7   7   4     1047.01     1027.12     89.29 o 
   8   7   4     1300.99     1270.87    104.25 o 
  -7   8   4       50.94       46.86     37.54 o 
  -6   8   4       43.52       74.87     33.12 o 
  -5   8   4       31.28       26.89     37.24 o 
  -4   8   4     1486.91     1450.10     75.61 o 
  -3   8   4     1457.16     1385.57     65.99 o 
  -2   8   4       15.66       -6.57     13.47 o 
  -1   8   4       66.55       57.88      9.97 o 
   0   8   4     4757.31     4525.09    460.21 o 
   1   8   4     4016.81     3377.69    538.79 o 
   2   8   4     2353.32     2193.54    161.34 o 
   3   8   4      620.09      638.47     37.82 o 
   4   8   4     2313.19     2414.05    123.43 o 
   5   8   4     1277.65     1337.15     92.73 o 
   6   8   4      451.58      499.90     61.29 o 
   7   8   4      706.74      586.45     90.94 o 
   8   8   4     1172.14     1313.79    152.70 o 
  -7   9   4      518.43      410.95     97.52 o 
  -6   9   4      253.35      375.91     86.85 o 
  -5   9   4      610.20      680.99    126.70 o 
  -4   9   4     1129.89     1150.96     81.80 o 
  -3   9   4     2781.49     2781.64    164.66 o 
  -2   9   4      369.79      297.21     26.30 o 
  -1   9   4       10.02       38.65      9.62 o 
   0   9   4     3167.28     3008.00    521.19 o 
   1   9   4     5354.40     4477.53    953.47 o 
   2   9   4      665.63      541.06     77.12 o 
   3   9   4      599.55      523.18     47.96 o 
   4   9   4     3051.83     3081.02    131.44 o 
   5   9   4     1922.01     1830.76    108.98 o 
   6   9   4      504.12      426.10     87.29 o 
   7   9   4      515.34      470.44     93.57 o 
  -6  10   4      156.53      220.51     67.25 o 
  -5  10   4      428.88      435.63     64.26 o 
  -4  10   4     2021.03     2123.95    159.43 o 
  -3  10   4     1281.68     1211.40     91.96 o 
  -2  10   4      168.13      186.63     30.18 o 
  -1  10   4     1374.88     1513.06    144.18 o 
   0  10   4     2471.18     2919.77    208.38 o 
   1  10   4     2762.05     3246.77    224.06 o 
   2  10   4      208.29      273.54     68.45 o 
   3  10   4      434.26      459.33     86.96 o 
   4  10   4      709.61      659.49    107.57 o 
   5  10   4     1076.54     1122.65    140.25 o 
   6  10   4       47.32       41.76     46.54 o 
  -4  11   4     1412.70     1486.70    143.82 o 
  -3  11   4      582.39      662.56     99.36 o 
  -2  11   4       42.30       56.54     38.16 o 
  -1  11   4      157.33      135.36     50.97 o 
   0  11   4     1285.63     1301.65    147.78 o 
   1  11   4     1149.54     1244.67    145.85 o 
   2  11   4       52.15       67.20     49.06 o 
   3  11   4       45.33       -7.96     34.45 o 
   4  11   4      266.08      232.38     75.09 o 
   5  11   4      256.49      137.93     60.08 o 
  -3  12   4       94.17      142.33     55.40 o 
  -2  12   4       31.06       21.16     35.96 o 
  -1  12   4       72.73       58.72     59.78 o 
   0  12   4      841.29     1069.98    147.47 o 
   1  12   4      231.69      260.97     81.42 o 
   2  12   4      171.93      155.36     64.33 o 
   3  12   4       29.35       74.14     52.08 o 
  -1 -11   5      201.03      146.35     56.02 o 
   0 -11   5       52.81      -11.50     32.08 o 
   1 -11   5      176.41      153.37     60.68 o 
   2 -11   5      353.07      367.96     84.24 o 
  -4 -10   5      178.32      136.95     57.81 o 
  -3 -10   5      238.86      146.60     43.45 o 
  -2 -10   5      673.31      532.00    100.95 o 
  -1 -10   5     1574.38     1487.28    113.80 o 
   0 -10   5     1136.99     1145.44     99.34 o 
   1 -10   5     1589.67     1731.62    120.26 o 
   2 -10   5      329.62      289.75     51.94 o 
   3 -10   5      647.79      645.23     95.32 o 
   4 -10   5     1055.55     1018.15    140.50 o 
  -5  -9   5     1812.46     1461.82    170.59 o 
  -4  -9   5     1558.58     1366.50    158.09 o 
  -3  -9   5      522.73      461.81     91.30 o 
  -2  -9   5     1540.26     1568.07    159.01 o 
  -1  -9   5     3924.34     4084.85    182.07 o 
   0  -9   5     3060.04     3485.17    166.20 o 
   1  -9   5      330.38      379.33     55.54 o 
   2  -9   5      785.36      850.91     78.46 o 
   3  -9   5     3754.96     4218.09    235.94 o 
   4  -9   5     1855.02     2019.67    134.77 o 
   5  -9   5      447.86      499.51    101.69 o 
   6  -9   5      300.41      294.49     89.44 o 
  -6  -8   5      755.83      580.03    112.92 o 
  -5  -8   5     1806.85     1864.84    187.50 o 
  -4  -8   5      971.40      978.92    130.83 o 
  -3  -8   5      217.90      210.62     61.76 o 
  -2  -8   5      995.22      935.41    120.63 o 
  -1  -8   5     3164.98     2937.73    206.55 o 
   0  -8   5     2499.20     2619.28    193.36 o 
   1  -8   5      661.83      730.69     69.86 o 
   2  -8   5     1047.99     1198.94    120.17 o 
   3  -8   5      565.70      614.51    114.26 o 
   4  -8   5      851.48     1081.99    138.33 o 
   5  -8   5      106.43      178.49     66.75 o 
   6  -8   5      577.65      633.77    118.38 o 
   7  -8   5      130.39       13.47     44.63 o 
  -7  -7   5      168.71      223.04     78.45 o 
  -6  -7   5      754.90      643.55    116.63 o 
  -5  -7   5     3158.61     2944.04    230.35 o 
  -4  -7   5      462.01      478.54     89.29 o 
  -3  -7   5       19.22       20.65     29.48 o 
  -2  -7   5     1291.14     1258.72    132.96 o 
  -1  -7   5    10408.62    10580.00    410.69 o 
   0  -7   5     2423.20     2521.15    180.55 o 
   1  -7   5      733.85      583.93     88.87 o 
   2  -7   5      234.35      183.56     34.69 o 
   3  -7   5      449.74      412.31     80.41 o 
   4  -7   5      477.03      541.34     58.80 o 
   5  -7   5        1.77      -69.72     46.48 o 
   6  -7   5      288.04      353.83     89.33 o 
   7  -7   5      340.51      272.71     86.97 o 
  -7  -6   5       36.91       85.88     47.53 o 
  -6  -6   5     1622.35     1211.65    152.77 o 
  -5  -6   5     1176.87     1081.88    135.52 o 
  -4  -6   5      144.28      167.22     53.40 o 
  -3  -6   5      248.73      193.39     54.19 o 
  -2  -6   5      622.47      700.07     67.58 o 
  -1  -6   5      477.13      493.78     57.37 o 
   0  -6   5     1091.95     1021.44     79.75 o 
   1  -6   5      427.10      508.17    114.01 o 
   2  -6   5      364.10      276.33     58.30 o 
   3  -6   5      942.64      994.08     69.21 o 
   4  -6   5        6.78      -21.35     25.84 o 
   5  -6   5      143.86       72.71     34.98 o 
   6  -6   5      381.29      392.20     87.78 o 
   7  -6   5      148.72       85.23     51.98 o 
   8  -6   5       81.40       49.68     47.25 o 
  -8  -5   5      312.07      371.30     94.62 o 
  -7  -5   5       88.43       95.78     55.36 o 
  -6  -5   5      939.56      764.42    118.70 o 
  -5  -5   5     4533.46     4680.52    274.51 o 
  -4  -5   5      287.49      216.76     58.62 o 
  -3  -5   5     3807.46     4059.70    166.41 o 
  -2  -5   5      730.92      718.61     94.00 o 
  -1  -5   5     3695.05     4040.62    127.65 o 
   0  -5   5       50.78        4.18     15.26 o 
   1  -5   5       48.62       53.35     20.82 o 
   2  -5   5      206.05      143.02     47.47 o 
   3  -5   5       21.50        9.37     12.50 o 
   4  -5   5        4.91       -0.31     16.66 o 
   5  -5   5       16.26       17.79     17.45 o 
   6  -5   5        8.58       30.68     33.97 o 
   7  -5   5        2.10       31.88     38.87 o 
   8  -5   5      278.89      428.28     97.92 o 
  -8  -4   5       25.96       81.58    144.00 o 
  -7  -4   5      439.97      427.59     92.31 o 
  -6  -4   5      194.05      165.88     52.18 o 
  -5  -4   5      224.04      163.81     55.64 o 
  -4  -4   5       61.05       46.95     31.46 o 
  -3  -4   5      526.52      577.48     87.59 o 
  -2  -4   5       36.02        3.66     22.02 o 
  -1  -4   5      190.51      189.15     32.36 o 
   0  -4   5      204.67      198.14     32.24 o 
   1  -4   5      215.73      210.02     33.99 o 
   2  -4   5      443.25      461.10     49.04 o 
   3  -4   5      119.74      153.36     30.69 o 
   4  -4   5      398.92      372.97     28.75 o 
   5  -4   5      123.21      120.97     42.32 o 
   6  -4   5      126.45      140.61     50.52 o 
   7  -4   5      672.02      842.51    123.55 o 
   8  -4   5      919.76     1082.93    148.91 o 
   9  -4   5      290.32      374.40     94.24 o 
  -8  -3   5        8.84       -1.61     30.83 o 
  -7  -3   5       56.61       85.00     47.03 o 
  -6  -3   5      110.92       87.07     53.05 o 
  -5  -3   5      289.79      218.77     59.91 o 
  -4  -3   5       33.84       87.34     26.15 o 
  -3  -3   5      147.04       84.17     26.71 o 
  -2  -3   5      297.30      317.04     41.81 o 
  -1  -3   5       97.15      136.41     26.02 o 
   0  -3   5      231.90      254.04     48.21 o 
   1  -3   5      911.25      917.35     86.93 o 
   2  -3   5     2725.51     2724.74    158.72 o 
   3  -3   5     2496.44     2323.34    151.23 o 
   4  -3   5      540.18      572.64     72.18 o 
   5  -3   5      119.28       69.15     30.89 o 
   6  -3   5      716.18      663.95     97.88 o 
   7  -3   5     1819.58     1904.42    177.92 o 
   8  -3   5      350.38      615.46    107.93 o 
   9  -3   5      575.72      604.09    116.50 o 
  -8  -2   5      130.04       40.77     52.89 o 
  -7  -2   5      450.85      425.03     90.34 o 
  -6  -2   5       38.07       22.62     29.19 o 
  -5  -2   5      665.31      728.58     98.64 o 
  -4  -2   5      363.55      385.32     49.04 o 
  -3  -2   5      598.00      682.71     83.65 o 
  -2  -2   5     1828.52     2041.47    133.40 o 
  -1  -2   5     2938.29     3326.43    165.47 o 
   0  -2   5     1747.35     2151.01    126.24 o 
   1  -2   5     3616.45     4002.09    126.30 o 
   2  -2   5     9711.21     9505.95    315.57 o 
   3  -2   5     4295.57     3800.17     94.44 o 
   4  -2   5       90.94       49.52     28.09 o 
   5  -2   5     2252.91     2084.10    114.03 o 
   6  -2   5     2204.33     2016.33    166.16 o 
   7  -2   5     2096.68     2126.22    187.01 o 
   8  -2   5     1140.31     1152.72    149.12 o 
   9  -2   5      972.90     1054.95    153.55 o 
  -9  -1   5       95.26      213.49     83.32 o 
  -8  -1   5       59.59       90.44     50.83 o 
  -7  -1   5       34.12       51.34     30.09 o 
  -6  -1   5     1113.74     1159.73    131.42 o 
  -5  -1   5     3787.97     3938.16    226.85 o 
  -4  -1   5     1431.72     1463.59    124.15 o 
  -3  -1   5     2073.31     2158.87    141.50 o 
  -2  -1   5    11336.59    12346.01    370.27 o 
  -1  -1   5     4506.23     4551.13    192.83 o 
   0  -1   5       26.81       62.87     23.72 o 
   1  -1   5    10689.71    11152.00    326.25 o 
   2  -1   5    32206.52    32462.95    699.63 o 
   3  -1   5    13750.76    12538.61    498.42 o 
   4  -1   5     1720.92     1704.53    125.29 o 
   5  -1   5     1857.32     1789.72    102.17 o 
   6  -1   5     6235.37     6342.04    308.02 o 
   7  -1   5     3342.79     3157.11    228.57 o 
   8  -1   5      761.99      708.95    118.17 o 
   9  -1   5      814.77      957.22    148.91 o 
  -9   0   5     1161.84     1569.11    197.93 o 
  -8   0   5      321.44      469.66    102.50 o 
  -7   0   5      601.86      931.01    133.28 o 
  -6   0   5     3640.59     3870.97    199.01 o 
  -5   0   5     5214.55     5227.06    266.90 o 
  -4   0   5     9832.42    10546.47    371.13 o 
  -3   0   5    16935.40    17526.62    491.49 o 
  -2   0   5    10538.73    10624.60    323.94 o 
  -1   0   5     6353.25     6719.91    227.57 o 
   0   0   5     3015.78     3110.79    101.40 o 
   1   0   5    10370.64    10490.86    195.72 o 
   2   0   5    23544.70    23220.61    257.59 o 
   3   0   5     7695.10     7204.69    187.65 o 
   4   0   5      651.65      623.73     30.73 o 
   5   0   5      762.84      601.23     45.28 o 
   6   0   5     3785.23     3729.32    226.59 o 
   7   0   5      273.77      265.24     67.58 o 
   8   0   5      140.74      165.22     62.66 o 
   9   0   5      282.12      276.69     94.78 o 
  -9   1   5     1728.31     1849.17    215.91 o 
  -8   1   5      529.05      678.39    122.36 o 
  -7   1   5     1314.54     1263.96    153.47 o 
  -6   1   5     4794.82     4796.30    165.66 o 
  -5   1   5     1016.39      964.50     68.96 o 
  -4   1   5      427.10      388.33     63.90 o 
  -3   1   5     8328.55     9082.42    204.04 o 
  -2   1   5    15928.47    16402.36    306.46 o 
  -1   1   5     3697.59     4064.75     91.91 o 
   0   1   5       26.59       44.66      9.44 o 
   1   1   5     4253.86     4262.29     72.57 o 
   2   1   5    10267.83     9923.94    130.32 o 
   3   1   5     2419.22     2159.64     49.34 o 
   4   1   5      118.01       94.35     13.88 o 
   5   1   5       51.31       31.35     10.72 o 
   6   1   5      843.51      770.44     46.03 o 
   7   1   5       38.39       21.44     12.64 o 
   8   1   5      228.66      222.72     69.98 o 
   9   1   5      312.06      376.11    103.35 o 
  10   1   5        2.88      -63.71     66.92 o 
  -9   2   5     1049.49     1020.85    161.54 o 
  -8   2   5      975.36     1102.13    155.72 o 
  -7   2   5      285.39      303.11     45.78 o 
  -6   2   5      818.78      886.77    102.02 o 
  -5   2   5     1903.74     1904.26     73.83 o 
  -4   2   5      768.69      759.86     56.14 o 
  -3   2   5     1797.00     1772.66     75.89 o 
  -2   2   5     6037.57     5918.59    103.33 o 
  -1   2   5     1518.05     1468.61     48.86 o 
   0   2   5     1550.52     1584.20     46.31 o 
   1   2   5     1034.59      984.27     29.65 o 
   2   2   5      937.56      840.60     29.04 o 
   3   2   5      924.93      869.07     32.50 o 
   4   2   5      683.66      587.60     39.88 o 
   5   2   5      297.83      277.65     47.21 o 
   6   2   5      258.98      290.86     34.03 o 
   7   2   5       21.39       -6.44     15.54 o 
   8   2   5       19.73       30.01     20.87 o 
   9   2   5        0.21       23.30     53.33 o 
  10   2   5      331.52      459.35    118.92 o 
  -9   3   5      158.31      166.05     70.60 o 
  -8   3   5       15.18       53.53     43.18 o 
  -7   3   5      630.48      638.24     64.22 o 
  -6   3   5      147.58      125.75     28.40 o 
  -5   3   5       48.88       34.29     13.21 o 
  -4   3   5      306.15      315.26     48.20 o 
  -3   3   5      333.68      111.73     77.30 o 
  -2   3   5      343.92      319.82     22.06 o 
  -1   3   5      423.30      386.33     23.97 o 
   0   3   5      112.52      112.68     11.52 o 
   1   3   5      633.76      544.61     28.78 o 
   2   3   5     1756.09     1779.74     43.52 o 
   3   3   5        5.81       -2.69      7.69 o 
   4   3   5     2660.64     2665.14     80.04 o 
   5   3   5     2039.18     1957.28     74.58 o 
   6   3   5      269.35      242.06     30.41 o 
   7   3   5       50.00       62.96     24.65 o 
   8   3   5       34.23       -1.40     39.56 o 
   9   3   5      131.69      170.91     79.93 o 
  10   3   5      714.81      864.08    156.86 o 
  -9   4   5      231.08      161.16     73.75 o 
  -8   4   5      118.39      120.43     59.92 o 
  -7   4   5       19.85       79.58     46.70 o 
  -6   4   5      237.31      229.77     53.00 o 
  -5   4   5       55.19       36.21     20.75 o 
  -4   4   5      121.32       86.91     21.46 o 
  -3   4   5       18.77       11.52      7.89 o 
  -2   4   5        1.65       -1.46      7.45 o 
  -1   4   5       88.28       92.95     11.95 o 
   0   4   5     3263.83     2727.95    219.92 o 
   1   4   5      161.81      200.06     34.61 o 
   2   4   5     1345.79     1321.60     36.54 o 
   3   4   5      269.56      233.04     18.70 o 
   4   4   5      194.27      163.81     21.57 o 
   5   4   5     2182.05     2189.43     82.41 o 
   6   4   5     1963.35     1949.68     84.32 o 
   7   4   5       65.83       26.64     35.23 o 
   8   4   5       25.19        9.27     23.86 o 
   9   4   5      655.55      690.86    131.24 o 
  -9   5   5        0.13      -57.05     62.50 o 
  -8   5   5       57.50      -54.43     50.86 o 
  -7   5   5      642.98      719.01    118.86 o 
  -6   5   5      593.61      606.57     58.23 o 
  -5   5   5       15.91       29.12     18.38 o 
  -4   5   5      742.11      691.69     55.01 o 
  -3   5   5     1623.33     1468.63     72.64 o 
  -2   5   5     8376.92     8352.50    175.87 o 
  -1   5   5      973.31      993.49     45.24 o 
   0   5   5     1203.86     1107.52     85.75 o 
   1   5   5     3834.24     4295.68    183.35 o 
   2   5   5     2158.05     1891.19     92.10 o 
   3   5   5      255.35      292.20     27.06 o 
   4   5   5     2257.04     2449.91     81.53 o 
   5   5   5     4153.43     4183.32    120.28 o 
   6   5   5     2115.67     2123.18     91.31 o 
   7   5   5       32.74       24.80     21.55 o 
   8   5   5       34.21       23.39     22.77 o 
   9   5   5      945.69      945.55    146.30 o 
  -8   6   5      123.94       -0.42     31.14 o 
  -7   6   5      967.04      996.59    138.75 o 
  -6   6   5      274.25      190.92     35.14 o 
  -5   6   5      109.20       77.54     21.78 o 
  -4   6   5        1.86        8.96     13.72 o 
  -3   6   5     1825.89     1557.28     77.36 o 
  -2   6   5     1544.21     1445.56     56.71 o 
  -1   6   5     1260.54     1171.47     41.30 o 
   0   6   5      500.63      526.20     64.83 o 
   1   6   5     4024.48     4196.94    196.72 o 
   2   6   5     1500.45      994.86     29.08 o 
   3   6   5      162.39      179.18     18.30 o 
   4   6   5     1421.16     1398.32     61.21 o 
   5   6   5     4978.05     5025.91    136.56 o 
   6   6   5     1865.56     1983.80    122.22 o 
   7   6   5      221.59      180.28     37.87 o 
   8   6   5      415.65      465.13     61.28 o 
   9   6   5      870.20      807.72     85.39 o 
  -8   7   5        9.73       29.96     45.49 o 
  -7   7   5     1551.53     1564.89    175.45 o 
  -6   7   5     2844.51     3247.33    318.82 o 
  -5   7   5        2.58        4.65     11.40 o 
  -4   7   5       75.46       63.98     19.93 o 
  -3   7   5     1904.81     1704.95     70.89 o 
  -2   7   5     1751.60     1630.06     54.62 o 
  -1   7   5      691.90      680.73     32.46 o 
   0   7   5     1625.44     1676.97    139.32 o 
   1   7   5     4499.66     4544.91    156.23 o 
   2   7   5     1917.63     2140.57    150.66 o 
   3   7   5      313.60      368.69     26.01 o 
   4   7   5      178.78      167.41     23.10 o 
   5   7   5     5400.38     5539.30    146.73 o 
   6   7   5     1499.58     1544.06     99.64 o 
   7   7   5       79.34       64.47     28.29 o 
   8   7   5      377.10      370.81     59.63 o 
  -7   8   5      592.93      541.79    109.24 o 
  -6   8   5      605.23      624.55     64.48 o 
  -5   8   5       46.73       34.67     24.01 o 
  -4   8   5      641.95      616.50     47.32 o 
  -3   8   5     1175.72     1152.05     73.33 o 
  -2   8   5     3139.29     2987.94     93.01 o 
  -1   8   5      894.96      751.98     32.68 o 
   0   8   5     3382.43     3644.87    203.17 o 
   1   8   5     4348.22     4847.00    244.76 o 
   2   8   5     2031.99     2199.46    164.50 o 
   3   8   5     2231.64     2080.90     75.96 o 
   4   8   5     4169.85     4356.92    129.65 o 
   5   8   5     2069.76     2328.51    116.45 o 
   6   8   5      501.57      437.47     56.63 o 
   7   8   5       70.91       46.34     25.96 o 
   8   8   5      139.05      124.78     57.08 o 
  -7   9   5     1164.12     1109.21    148.93 o 
  -6   9   5     1452.12     1359.03    153.32 o 
  -5   9   5      584.14      672.26     74.06 o 
  -4   9   5      873.53      961.69    122.97 o 
  -3   9   5     2808.90     2925.51    323.66 o 
  -2   9   5     2666.07     2529.77    130.39 o 
  -1   9   5     2450.03     1631.20     44.37 o 
   0   9   5     2298.67     2590.54    183.86 o 
   1   9   5     1191.37     1326.32    134.79 o 
   2   9   5      443.56      572.80     90.48 o 
   3   9   5      210.03      204.67     29.43 o 
   4   9   5     1466.86     1497.31    278.54 o 
   5   9   5      650.51      904.78    123.73 o 
   6   9   5      270.81      307.74     78.10 o 
   7   9   5        0.04      -67.01     44.67 o 
  -5  10   5      815.73      729.41     71.24 o 
  -4  10   5      345.65      346.65     53.61 o 
  -3  10   5      716.74      718.85     66.81 o 
  -2  10   5      590.66      519.87     85.27 o 
  -1  10   5     1605.17     1778.62    155.85 o 
   0  10   5      307.73      288.92     70.56 o 
   1  10   5        2.80        9.07     37.43 o 
   2  10   5       12.40      -61.80     41.20 o 
   3  10   5        4.66        5.66     27.13 o 
   4  10   5       13.24       10.60     34.48 o 
   5  10   5       28.96      -11.27     37.44 o 
   6  10   5       76.43      134.61     60.94 o 
  -4  11   5       57.09      174.78     61.82 o 
  -3  11   5      268.10      289.66     73.14 o 
  -2  11   5       11.08       19.96     31.31 o 
  -1  11   5       70.37       99.83     47.96 o 
   0  11   5       82.76      177.36     59.78 o 
   1  11   5      616.17      682.76    111.85 o 
   2  11   5      613.02      749.12    115.77 o 
   3  11   5       39.32       38.72     39.95 o 
   4  11   5      351.04      331.29     84.82 o 
   5  11   5      699.29      791.54    131.08 o 
  -3  12   5      722.93      682.11    108.13 o 
  -2  12   5       62.05      -49.57     43.16 o 
  -1  12   5        0.27        8.50     30.45 o 
   0  12   5      553.02      705.55    116.41 o 
   1  12   5     1294.50     1571.83    173.85 o 
   2  12   5      372.31      439.25     99.75 o 
   3  12   5      653.46      797.15    132.21 o 
   0 -11   6      275.96      279.70     78.50 o 
   1 -11   6       36.09       62.28     51.84 o 
  -3 -10   6      585.84      560.78    107.96 o 
  -2 -10   6      321.25      253.40     50.91 o 
  -1 -10   6     1023.59     1026.78     98.62 o 
   0 -10   6     1630.43     1440.06    148.97 o 
   1 -10   6      296.62      220.65     68.61 o 
   2 -10   6      175.01      174.72     45.58 o 
   3 -10   6     2262.20     2249.07    242.06 o 
   4 -10   6     1552.87     1536.67    174.19 o 
  -4  -9   6     1835.27     1659.98    182.90 o 
  -3  -9   6      817.04      641.98    113.15 o 
  -2  -9   6      688.01      489.89     95.07 o 
  -1  -9   6     2037.25     1858.48    178.40 o 
   0  -9   6     1150.37     1187.83     99.06 o 
   1  -9   6      208.66      147.74     39.54 o 
   2  -9   6       42.56       46.02     38.05 o 
   3  -9   6      348.29      391.66     76.45 o 
   4  -9   6      751.64      616.15    109.72 o 
   5  -9   6       93.13       91.28     53.43 o 
  -6  -8   6       52.31       -8.77     38.42 o 
  -5  -8   6      435.63      298.86     86.59 o 
  -4  -8   6     1621.33     1449.54    165.65 o 
  -3  -8   6      289.74      228.90     69.85 o 
  -2  -8   6      173.16      130.10     52.65 o 
  -1  -8   6     1459.38     1446.52    151.42 o 
   0  -8   6       37.16      -29.63     32.64 o 
   1  -8   6     1630.45     1763.67    139.71 o 
   2  -8   6       63.68       11.69     19.10 o 
   3  -8   6     1285.80     1304.86    151.68 o 
   4  -8   6       49.97       91.98     52.28 o 
   5  -8   6       65.33       72.69     47.84 o 
   6  -8   6      218.23      266.85     80.10 o 
  -6  -7   6      144.60      175.25     63.90 o 
  -5  -7   6      109.65       26.35     37.02 o 
  -4  -7   6       85.56        1.34     23.55 o 
  -3  -7   6      122.57      121.77     47.98 o 
  -2  -7   6       67.96       77.84     40.01 o 
  -1  -7   6      245.43      215.91     62.01 o 
   0  -7   6      196.20      204.96     56.01 o 
   1  -7   6        8.11       18.73     28.10 o 
   2  -7   6     1075.43     1060.81     92.07 o 
   3  -7   6      111.15       73.62     28.36 o 
   4  -7   6       84.37      164.96     53.49 o 
   5  -7   6     1215.87     1470.03    164.14 o 
   6  -7   6      864.24      968.32    142.66 o 
   7  -7   6      417.22      399.60     97.45 o 
  -7  -6   6       48.07      -74.80     49.87 o 
  -6  -6   6      100.40       47.00     43.44 o 
  -5  -6   6      208.86      148.36     56.82 o 
  -4  -6   6      226.88      265.52     70.13 o 
  -3  -6   6     1201.60     1155.29    131.06 o 
  -2  -6   6      455.14      398.53     78.19 o 
  -1  -6   6      337.94      403.37     76.28 o 
   0  -6   6     2911.65     2808.23    190.11 o 
   1  -6   6     1998.11     1779.88    150.18 o 
   2  -6   6      223.62      208.50     53.43 o 
   3  -6   6     1985.67     1872.21    163.06 o 
   4  -6   6     1226.29     1034.92    157.35 o 
   5  -6   6     1888.94     1843.41     89.72 o 
   6  -6   6     1813.71     1946.00    192.16 o 
   7  -6   6     1450.76     1442.93    175.39 o 
   8  -6   6      227.92      277.79     86.22 o 
  -8  -5   6      104.43      140.61     71.33 o 
  -7  -5   6      260.44      208.11     69.49 o 
  -6  -5   6      962.90      943.04    134.57 o 
  -5  -5   6     2102.77     1993.86    184.05 o 
  -4  -5   6     1662.59     1706.49    160.34 o 
  -3  -5   6       10.10      -39.21     32.24 o 
  -2  -5   6     1723.78     1676.48    104.48 o 
  -1  -5   6     6940.23     7332.60    230.32 o 
   0  -5   6     8401.76     8785.72    409.59 o 
   1  -5   6     2700.78     2851.45    133.25 o 
   2  -5   6     4207.65     4426.53    138.93 o 
   3  -5   6     4723.58     4544.95    251.86 o 
   4  -5   6     2754.79     3030.46    108.80 o 
   5  -5   6     1502.66     1071.33     32.65 o 
   6  -5   6     1857.59     2009.01    187.40 o 
   7  -5   6     2260.34     2346.11    216.21 o 
   8  -5   6      167.05      243.17     78.04 o 
  -8  -4   6      436.91      530.44    112.47 o 
  -7  -4   6      459.38      528.27    103.40 o 
  -6  -4   6     1840.22     1638.15    171.38 o 
  -5  -4   6     4695.82     4571.67    272.86 o 
  -4  -4   6     3171.87     3236.59    215.48 o 
  -3  -4   6      688.75      649.85     90.56 o 
  -2  -4   6     3064.35     3108.98    138.63 o 
  -1  -4   6     8930.18     9145.95    246.57 o 
   0  -4   6     8210.54     8404.75    236.20 o 
   1  -4   6     3285.82     3607.47    159.97 o 
   2  -4   6     3419.12     3874.18    419.11 o 
   3  -4   6      885.11      864.20     72.85 o 
   4  -4   6      816.64      805.08     46.87 o 
   5  -4   6      104.89       27.93     30.08 o 
   6  -4   6     1321.16     1512.63    155.91 o 
   7  -4   6     1650.87     1610.02    171.95 o 
   8  -4   6      399.91      566.85    112.52 o 
  -8  -3   6      610.93      648.71     88.54 o 
  -7  -3   6        2.21       44.55     46.76 o 
  -6  -3   6     2393.44     2281.13    196.82 o 
  -5  -3   6     7064.60     7067.86    338.71 o 
  -4  -3   6     1455.42     1471.32    141.41 o 
  -3  -3   6      238.27      247.42     40.28 o 
  -2  -3   6      549.63      652.61     59.95 o 
  -1  -3   6     9657.36    10796.12    363.87 o 
   0  -3   6     3332.10     3681.11    192.33 o 
   1  -3   6        3.96      -36.63     24.42 o 
   2  -3   6        8.87       15.74     19.80 o 
   3  -3   6     3323.74     3103.30    187.00 o 
   4  -3   6       89.70       82.50      9.45 o 
   5  -3   6        1.38      -13.27     24.94 o 
   6  -3   6     1376.99     1389.49    142.87 o 
   7  -3   6      199.31       95.15     50.17 o 
   8  -3   6        0.89      -10.93     25.51 o 
   9  -3   6       69.44       30.84     43.50 o 
  -8  -2   6      262.63      226.94     53.87 o 
  -7  -2   6       21.41       37.54     35.88 o 
  -6  -2   6     1476.57     1350.32    148.45 o 
  -5  -2   6     4469.70     4194.73    248.46 o 
  -4  -2   6     1050.67      941.86    108.69 o 
  -3  -2   6      229.61      200.06     49.02 o 
  -2  -2   6      647.64      655.87     78.13 o 
  -1  -2   6     2252.51     2132.84    139.78 o 
   0  -2   6       42.83       35.02     22.16 o 
   1  -2   6     4697.36     5211.47    218.36 o 
   2  -2   6     2856.33     3060.43    167.19 o 
   3  -2   6      555.35      512.14     34.17 o 
   4  -2   6      112.02      187.52     48.76 o 
   5  -2   6      113.99      147.57     45.39 o 
   6  -2   6      521.17      541.86     87.50 o 
   7  -2   6      858.87      875.86    123.06 o 
   8  -2   6       45.60       36.73     39.61 o 
   9  -2   6       35.33       38.11     44.01 o 
  -8  -1   6       80.02       99.17     55.31 o 
  -7  -1   6       61.12       49.94     42.76 o 
  -6  -1   6     1204.18     1020.22    127.55 o 
  -5  -1   6     4806.55     4705.45    256.28 o 
  -4  -1   6      944.67      919.39     75.02 o 
  -3  -1   6     1467.65     1537.20    125.28 o 
  -2  -1   6      142.93       44.16     25.64 o 
  -1  -1   6     3701.16     4137.74    191.82 o 
   0  -1   6     2550.83     2725.58    145.84 o 
   1  -1   6       55.45       23.18     16.78 o 
   2  -1   6     1987.11     2077.90     73.70 o 
   3  -1   6      292.47      298.63     24.59 o 
   4  -1   6        9.42        8.97      4.29 o 
   5  -1   6       95.92      103.15     27.50 o 
   6  -1   6     1007.37      954.36    113.66 o 
   7  -1   6      351.51      343.10     77.14 o 
   8  -1   6      296.40      379.07     89.57 o 
   9  -1   6       95.47      191.23     70.84 o 
  -9   0   6      418.64      530.94    119.30 o 
  -8   0   6       21.35        6.77     38.30 o 
  -7   0   6      147.82      103.80     99.27 o 
  -6   0   6      144.10      155.21     56.23 o 
  -5   0   6      193.55      158.87     33.35 o 
  -4   0   6      578.47      511.43     75.43 o 
  -3   0   6     4607.58     5396.82    237.00 o 
  -2   0   6      664.38      708.03     74.61 o 
  -1   0   6      118.10       87.68     17.56 o 
   0   0   6     1996.97     2055.31    104.45 o 
   1   0   6        3.65        5.81      7.33 o 
   2   0   6       49.83       68.32     12.94 o 
   3   0   6      294.44      290.70     18.62 o 
   4   0   6       69.53       57.49      8.59 o 
   5   0   6       28.99       24.33      9.42 o 
   6   0   6        8.44       17.11     25.01 o 
   7   0   6      879.96      867.01    118.06 o 
   8   0   6      671.58      863.42    127.17 o 
   9   0   6      240.59      317.40     91.50 o 
  -9   1   6       19.07       65.05     53.91 o 
  -8   1   6      103.29      184.36     69.22 o 
  -7   1   6       15.00       67.23     45.48 o 
  -6   1   6      157.62      143.75     49.37 o 
  -5   1   6      545.25      502.25     58.80 o 
  -4   1   6       11.34       30.27     13.08 o 
  -3   1   6     1357.32     1379.88     93.16 o 
  -2   1   6      558.04      594.65     37.79 o 
  -1   1   6        3.61        9.13      7.47 o 
   0   1   6      114.73      120.79     16.86 o 
   1   1   6       49.21       48.86      9.20 o 
   2   1   6     1237.27     1104.44     35.90 o 
   3   1   6     3151.79     2834.63     79.63 o 
   4   1   6     1770.82     1686.62     46.78 o 
   5   1   6      396.05      359.80     27.26 o 
   6   1   6      230.58      167.09     29.22 o 
   7   1   6      125.92      126.79     19.17 o 
   8   1   6      807.77      997.98    137.62 o 
   9   1   6     1745.76     1857.22    200.55 o 
  10   1   6      690.44      730.97    139.74 o 
  -9   2   6      127.38      115.15     66.61 o 
  -8   2   6       64.73      -55.75     47.17 o 
  -7   2   6       80.09       44.77     45.33 o 
  -6   2   6      174.32      164.50     35.92 o 
  -5   2   6      676.26      744.13     52.90 o 
  -4   2   6        4.04        9.77     13.09 o 
  -3   2   6      163.99      158.93     22.04 o 
  -2   2   6     2776.79     2752.80     77.06 o 
  -1   2   6     3060.92     2950.07     77.48 o 
   0   2   6     2073.64     2175.37     61.39 o 
   1   2   6       26.07       26.37      7.00 o 
   2   2   6    19039.52    18349.49    225.11 o 
   3   2   6     8275.66     7448.34    115.37 o 
   4   2   6     1646.99     1624.28     52.56 o 
   5   2   6     1743.64     1720.49     78.65 o 
   6   2   6     2833.93     2659.45    112.99 o 
   7   2   6     1082.16     1041.38     63.96 o 
   8   2   6      464.79      456.67     43.33 o 
   9   2   6     1089.53     1233.60    166.80 o 
  10   2   6     1086.21     1235.71    177.14 o 
  -9   3   6      107.55       86.26     58.77 o 
  -8   3   6        0.50      -82.05     54.70 o 
  -7   3   6      118.38      136.98     55.78 o 
  -6   3   6      962.34     1005.58    175.12 o 
  -5   3   6      367.51      362.13     44.47 o 
  -4   3   6       22.77       37.46     14.01 o 
  -3   3   6     4259.65     4132.20    111.28 o 
  -2   3   6     7247.04     7119.74    120.32 o 
  -1   3   6     2993.28     2918.89     75.73 o 
   0   3   6     4264.60     4516.76    104.26 o 
   1   3   6     3957.19     3883.61     77.42 o 
   2   3   6     5146.51     4252.81     76.29 o 
   3   3   6     8116.94     7412.98    135.25 o 
   4   3   6     2957.91     2739.61     94.73 o 
   5   3   6     2225.93     2006.90     75.25 o 
   6   3   6     4843.38     4618.52    148.10 o 
   7   3   6     2247.96     2387.15    110.46 o 
   8   3   6      334.00      325.31     42.66 o 
   9   3   6     1443.96     1610.39    185.40 o 
  10   3   6     1403.62     1690.35    206.69 o 
  -9   4   6      616.50      623.70    126.05 o 
  -8   4   6      247.24      405.29     91.71 o 
  -7   4   6      423.77      512.63    102.48 o 
  -6   4   6     2494.13     2435.30    234.11 o 
  -5   4   6     1160.31     1102.35     78.35 o 
  -4   4   6     2085.61     1977.45     99.04 o 
  -3   4   6     5662.08     5519.20    122.93 o 
  -2   4   6    21679.14    21009.67    261.80 o 
  -1   4   6     7516.93     7303.65    130.59 o 
   0   4   6      125.06      104.37     12.58 o 
   1   4   6     6296.87     5732.23    343.34 o 
   2   4   6    20376.30    19402.67    291.29 o 
   3   4   6     5971.06     5618.19    117.48 o 
   4   4   6     1447.75     1386.76     58.25 o 
   5   4   6     3981.99     4056.96    114.16 o 
   6   4   6     2534.47     2481.36     97.39 o 
   7   4   6      819.82      907.76     72.65 o 
   8   4   6      520.67      568.02     61.63 o 
   9   4   6      641.79      689.85    127.33 o 
  -8   5   6      603.41      822.96    139.09 o 
  -7   5   6     1207.99     1230.53    155.17 o 
  -6   5   6     3191.93     3014.79    214.79 o 
  -5   5   6     1132.55     1096.37     77.35 o 
  -4   5   6     1872.81     1692.29     90.31 o 
  -3   5   6     6870.72     6789.35    162.48 o 
  -2   5   6    11596.26    10902.12    234.88 o 
  -1   5   6     3440.76     3230.06     75.86 o 
   0   5   6      845.64      910.05     80.33 o 
   1   5   6     4694.95     4627.13    194.15 o 
   2   5   6     6928.79     7147.63    174.37 o 
   3   5   6     3053.10     2934.01     68.42 o 
   4   5   6      294.22      308.19     28.50 o 
   5   5   6      782.43      759.66     49.08 o 
   6   5   6      680.71      658.06     50.44 o 
   7   5   6       33.99        5.59     32.87 o 
   8   5   6       12.26       -1.13     20.02 o 
   9   5   6        7.08       55.58     43.49 o 
  -8   6   6     1029.01     1127.20    160.93 o 
  -7   6   6     1314.62     1301.73    159.47 o 
  -6   6   6     2123.77     2080.42    183.30 o 
  -5   6   6      841.81      857.01     54.52 o 
  -4   6   6       30.52       31.98     14.06 o 
  -3   6   6     1931.83     1721.87     67.72 o 
  -2   6   6     3053.90     2797.89     88.10 o 
  -1   6   6      134.79       87.57     11.88 o 
   0   6   6       27.22        7.02     14.24 o 
   1   6   6      344.65      417.77     60.58 o 
   2   6   6      643.24      579.23     51.54 o 
   3   6   6      336.64      332.77     23.30 o 
   4   6   6       39.55       15.06     10.74 o 
   5   6   6      155.77      147.11     24.10 o 
   6   6   6      106.60       61.34     19.83 o 
   7   6   6      134.51       88.32     31.30 o 
   8   6   6        0.01      -38.23     51.05 o 
   9   6   6       14.16       32.91     48.87 o 
  -8   7   6       83.93      101.02     55.91 o 
  -7   7   6      477.80      496.00    102.18 o 
  -6   7   6        2.17       41.33     36.13 o 
  -5   7   6       67.60      120.11     28.90 o 
  -4   7   6      264.51      266.03     37.88 o 
  -3   7   6      329.40      296.28     30.40 o 
  -2   7   6      152.43      153.42     17.51 o 
  -1   7   6       96.57       81.48     10.19 o 
   0   7   6      442.57      493.83     48.69 o 
   1   7   6        1.14        2.83     19.28 o 
   2   7   6      325.46      308.01     58.26 o 
   3   7   6      320.58      253.44     19.84 o 
   4   7   6      476.51      450.70     33.44 o 
   5   7   6      971.48      863.62     54.96 o 
   6   7   6      536.50      518.52     60.10 o 
   7   7   6      194.47      144.68     37.42 o 
   8   7   6        9.31       21.63     23.75 o 
  -7   8   6        0.31       34.89     36.76 o 
  -6   8   6        9.01       56.25     25.91 o 
  -5   8   6        0.08       12.17     25.36 o 
  -4   8   6        0.28        1.09     14.74 o 
  -3   8   6       68.63       16.15     16.67 o 
  -2   8   6      113.69       49.32     15.52 o 
  -1   8   6       10.14      -13.30     29.00 o 
   0   8   6      507.46      497.27     75.58 o 
   1   8   6     2939.19     3328.06    198.15 o 
   2   8   6      474.50      562.36     86.74 o 
   3   8   6      918.51      553.66     25.71 o 
   4   8   6      201.79      169.01     20.89 o 
   5   8   6      976.27      945.01     71.00 o 
   6   8   6      761.58      658.88     67.94 o 
   7   8   6       59.57        5.57     33.80 o 
   8   8   6        8.00        4.53     33.73 o 
  -6   9   6      112.39      137.92     36.81 o 
  -5   9   6       16.44       42.08     26.95 o 
  -4   9   6       57.83       57.04     24.81 o 
  -3   9   6       48.79       49.13     30.28 o 
  -2   9   6      236.96      205.83     33.07 o 
  -1   9   6      432.71      461.43     77.62 o 
   0   9   6      136.19       45.66     39.39 o 
   1   9   6     1178.01     1348.18    133.91 o 
   2   9   6      830.09      986.85    118.02 o 
   3   9   6       13.45      -10.66     36.32 o 
   4   9   6      251.07      197.99     63.16 o 
   5   9   6     1303.98     1539.05    157.80 o 
   6   9   6     1166.27     1268.72    151.98 o 
   7   9   6      102.52       24.59     36.93 o 
  -5  10   6        6.40       -0.83     26.04 o 
  -4  10   6      144.33      206.28     55.37 o 
  -3  10   6     2534.88     2561.34    184.54 o 
  -2  10   6       29.70        3.49     31.10 o 
  -1  10   6       45.80       28.28     37.17 o 
   0  10   6      375.41      477.86     86.83 o 
   1  10   6     2251.19     2540.11    196.18 o 
   2  10   6      839.28     1097.03    130.75 o 
   3  10   6       80.63      124.44     49.26 o 
   4  10   6      130.43      132.74     56.20 o 
   5  10   6     1925.86     2085.38    193.51 o 
   6  10   6     1602.28     1609.61    178.09 o 
  -4  11   6        6.25       20.97     32.63 o 
  -3  11   6      135.24       97.89     40.29 o 
  -2  11   6      811.87      842.48    115.98 o 
  -1  11   6      124.50      171.62     57.99 o 
   0  11   6      761.40      911.27    121.85 o 
   1  11   6     2861.19     3159.96    233.44 o 
   2  11   6      659.65      729.41    112.95 o 
   3  11   6       37.57       47.67     40.31 o 
   4  11   6      909.26     1083.12    145.98 o 
   5  11   6     2078.34     2113.44    206.87 o 
  -3  12   6      833.20      841.76    123.05 o 
  -2  12   6      664.07      832.89    121.97 o 
  -1  12   6      258.47      356.85     83.66 o 
   0  12   6     1601.52     1911.14    186.53 o 
   1  12   6     1230.87     1302.86    162.52 o 
   2  12   6     1138.66     1365.76    164.98 o 
   3  12   6      335.47      314.83     88.15 o 
  -2 -10   7      485.90      428.40     66.62 o 
  -1 -10   7      752.93      628.44     97.23 o 
   0 -10   7       51.74       62.94     39.41 o 
   1 -10   7      218.10      223.23     48.28 o 
   2 -10   7      305.70      218.82    117.84 o 
   3 -10   7      986.80      932.32    141.15 o 
  -4  -9   7      189.14      152.99     63.33 o 
  -3  -9   7      375.50      279.00     79.48 o 
  -2  -9   7     1560.62     1371.54    161.82 o 
  -1  -9   7      680.88      580.24    106.55 o 
   0  -9   7      618.34      562.93    105.86 o 
   1  -9   7      882.46      894.94     88.43 o 
   2  -9   7      511.76      542.49     68.60 o 
   3  -9   7       88.39       76.63     30.93 o 
   4  -9   7      275.58      257.83     76.24 o 
   5  -9   7      762.69      603.09     81.85 o 
  -5  -8   7      109.09       33.15     45.66 o 
  -4  -8   7      647.89      422.56     91.20 o 
  -3  -8   7      464.47      478.67     98.47 o 
  -2  -8   7      566.72      582.29    103.97 o 
  -1  -8   7      945.08      844.61    120.89 o 
   0  -8   7     1991.44     1985.58    183.83 o 
   1  -8   7       16.83      -12.21     37.32 o 
   2  -8   7      145.97      157.51     37.33 o 
   3  -8   7     1263.48     1437.95    124.52 o 
   4  -8   7     1959.04     2205.92    102.83 o 
   5  -8   7      314.02      424.91     95.34 o 
   6  -8   7       20.54      140.55     61.44 o 
  -6  -7   7       31.94      -10.80     30.80 o 
  -5  -7   7      599.75      414.37     94.70 o 
  -4  -7   7      533.32      515.72     99.04 o 
  -3  -7   7      506.25      442.54     87.46 o 
  -2  -7   7      872.60      967.39    123.91 o 
  -1  -7   7      373.23      364.42     75.57 o 
   0  -7   7      128.76       85.07     46.00 o 
   1  -7   7      391.67      431.43     82.44 o 
   2  -7   7      202.71      182.23     61.31 o 
   3  -7   7     1011.96     1176.72     85.22 o 
   4  -7   7     2626.04     2951.55    230.64 o 
   5  -7   7      601.74      874.64    132.39 o 
   6  -7   7      100.93      -14.17     36.95 o 
   7  -7   7      111.73      191.77     70.46 o 
  -7  -6   7      351.66      309.76     92.40 o 
  -6  -6   7       27.04      -13.56     29.45 o 
  -5  -6   7      251.43      130.49     57.56 o 
  -4  -6   7     1395.48     1445.61    157.62 o 
  -3  -6   7      289.29      176.59     55.13 o 
  -2  -6   7      300.30      285.28     71.08 o 
  -1  -6   7     9974.86    10168.04    413.18 o 
   0  -6   7     6058.16     5825.31    296.52 o 
   1  -6   7      193.70      244.73     60.60 o 
   2  -6   7       15.23      -18.14     25.72 o 
   3  -6   7     3925.14     3752.84    243.94 o 
   4  -6   7     3012.58     1522.87   1580.13 o 
   5  -6   7      402.56      445.45     88.23 o 
   6  -6   7       19.04       20.52     40.22 o 
   7  -6   7      497.67      445.67    104.17 o 
  -7  -5   7      789.63      815.15    137.68 o 
  -6  -5   7      500.82      550.24    105.19 o 
  -5  -5   7      859.69      790.61    121.01 o 
  -4  -5   7     1859.27     1929.87    177.25 o 
  -3  -5   7     1364.19     1441.75    145.90 o 
  -2  -5   7     1448.01     1382.92    138.85 o 
  -1  -5   7     5867.34     5877.69    290.31 o 
   0  -5   7     3586.88     3673.87    221.38 o 
   1  -5   7      195.29      178.58     49.37 o 
   2  -5   7      114.16      122.08     42.06 o 
   3  -5   7     2211.82     2279.95    179.29 o 
   4  -5   7     1926.59     2150.15    143.80 o 
   5  -5   7      685.64      535.15     25.57 o 
   6  -5   7      208.15      161.64     63.30 o 
   7  -5   7      335.35      348.28     86.89 o 
   8  -5   7       64.06       36.03     50.66 o 
  -8  -4   7     1126.51     1079.71    165.14 o 
  -7  -4   7      478.03      484.68    105.31 o 
  -6  -4   7      518.33      379.32     85.50 o 
  -5  -4   7     3561.15     3458.91    244.16 o 
  -4  -4   7     1450.46     1356.70    147.56 o 
  -3  -4   7      317.61      281.16     64.67 o 
  -2  -4   7     1001.81      927.50     77.81 o 
  -1  -4   7     2246.47     2493.50    129.13 o 
   0  -4   7     3218.91     3434.10    147.16 o 
   1  -4   7       55.17       69.18     23.31 o 
   2  -4   7      287.60      324.38     36.85 o 
   3  -4   7     1217.32     1098.72    118.01 o 
   4  -4   7     1820.13     1705.28    155.92 o 
   5  -4   7      458.71      323.83     72.71 o 
   6  -4   7      642.73      635.87    105.95 o 
   7  -4   7       24.63       39.14     38.87 o 
   8  -4   7       28.12       72.59     51.91 o 
  -8  -3   7      685.35      665.47    131.89 o 
  -7  -3   7      772.63      646.87    116.55 o 
  -6  -3   7      327.45      273.04     72.53 o 
  -5  -3   7      426.36      417.11     82.70 o 
  -4  -3   7      235.44      219.32     63.25 o 
  -3  -3   7       47.03       51.32     30.25 o 
  -2  -3   7      224.97      163.50     32.95 o 
  -1  -3   7     1058.87     1019.05    114.13 o 
   0  -3   7       14.44       -6.70     26.06 o 
   1  -3   7     1069.64      935.59     97.21 o 
   2  -3   7        7.59      -17.69     24.36 o 
   3  -3   7      555.31      564.22     58.12 o 
   4  -3   7      165.89      152.79     47.83 o 
   5  -3   7      218.21      201.32     54.70 o 
   6  -3   7      812.50      946.62    122.63 o 
   7  -3   7     1150.50     1145.58    146.20 o 
   8  -3   7      582.11      681.26    118.93 o 
   9  -3   7      235.05      292.85     86.56 o 
  -8  -2   7      208.57      137.94    149.23 o 
  -7  -2   7       62.92       69.04     43.11 o 
  -6  -2   7       17.68      -24.05     27.24 o 
  -5  -2   7      152.07      114.17     47.46 o 
  -4  -2   7       98.07       82.12     38.88 o 
  -3  -2   7      113.43      121.33     29.45 o 
  -2  -2   7      150.22      141.64     40.87 o 
  -1  -2   7      474.36      426.60     66.76 o 
   0  -2   7      361.47      320.64     56.99 o 
   1  -2   7     1781.34     1630.16    120.82 o 
   2  -2   7     2647.46     2429.81    155.33 o 
   3  -2   7     2083.56     2032.87     78.30 o 
   4  -2   7      581.81      581.31     79.56 o 
   5  -2   7      928.71     1061.22    116.66 o 
   6  -2   7     1757.73     1633.00    155.71 o 
   7  -2   7     2290.69     2437.57    205.04 o 
   8  -2   7     1299.84     1350.24    161.33 o 
   9  -2   7      382.60      366.65     91.52 o 
  -8  -1   7        0.99       23.87     26.67 o 
  -7  -1   7       54.52       26.78     29.13 o 
  -6  -1   7       57.48       83.49     38.47 o 
  -5  -1   7      672.77      587.59     93.66 o 
  -4  -1   7     1573.74     1503.08    136.02 o 
  -3  -1   7      305.09      276.86     56.36 o 
  -2  -1   7      432.84      291.93     56.00 o 
  -1  -1   7     6448.73     7216.15    277.26 o 
   0  -1   7    12837.46    13590.43    408.85 o 
   1  -1   7     4097.96     4027.02    120.12 o 
   2  -1   7     9722.92     9846.97    207.69 o 
   3  -1   7     5473.66     5036.17    128.66 o 
   4  -1   7     2798.48     2624.66     71.43 o 
   5  -1   7      743.53      718.06     93.80 o 
   6  -1   7     3650.46     3061.43    207.68 o 
   7  -1   7     4122.48     4429.58    272.79 o 
   8  -1   7      676.36      648.02    114.06 o 
   9  -1   7      119.01      122.92     59.09 o 
  -8   0   7      300.71      456.24    106.07 o 
  -7   0   7        1.34      351.54    424.93 o 
  -6   0   7     3248.46     3079.77    224.32 o 
  -5   0   7    10267.37    10624.49    412.85 o 
  -4   0   7     2193.28     2210.39     92.47 o 
  -3   0   7      932.92     1028.95     68.24 o 
  -2   0   7     6297.84     6804.64    277.19 o 
  -1   0   7     4950.73     4728.71    174.73 o 
   0   0   7     8554.71     8730.10    195.48 o 
   1   0   7     5166.33     5345.93    156.80 o 
   2   0   7     8210.26     7931.07    172.80 o 
   3   0   7     5378.41     5208.33    145.14 o 
   4   0   7     3815.93     3529.23    177.55 o 
   5   0   7       46.40       52.91     20.95 o 
   6   0   7     1839.06     1851.89    158.03 o 
   7   0   7     3768.84     4151.80    261.40 o 
   8   0   7     1177.50     1367.14    160.90 o 
   9   0   7        0.74       31.02     37.33 o 
  -8   1   7      536.10      628.45    123.59 o 
  -7   1   7       20.56      -17.52     27.58 o 
  -6   1   7      585.63      554.26     96.12 o 
  -5   1   7     6628.25     6437.88    204.56 o 
  -4   1   7     9176.66     9309.53    202.98 o 
  -3   1   7      599.10      619.25     52.20 o 
  -2   1   7     2034.00     2134.50     88.20 o 
  -1   1   7    13314.04    13682.02    284.64 o 
   0   1   7     1271.75     1269.94     51.48 o 
   1   1   7     1259.36     1369.99     44.09 o 
   2   1   7    11080.86    10618.61    150.70 o 
   3   1   7     6896.79     6522.44     98.82 o 
   4   1   7      447.97      405.24     28.76 o 
   5   1   7       66.90       63.90     13.16 o 
   6   1   7      782.64      670.52     88.39 o 
   7   1   7      221.48      182.89     34.84 o 
   8   1   7       24.20       52.43     49.26 o 
   9   1   7        2.41      -72.41     56.23 o 
  -8   2   7      230.80      281.22     84.94 o 
  -7   2   7        2.19       -4.24     25.28 o 
  -6   2   7     1857.52     1836.67    173.30 o 
  -5   2   7     3554.09     3640.45    146.82 o 
  -4   2   7     1327.18     1329.43     68.40 o 
  -3   2   7       11.50        3.72     10.87 o 
  -2   2   7      969.36      975.49     59.31 o 
  -1   2   7     1441.34     1374.35     54.68 o 
   0   2   7      234.31      194.43     19.71 o 
   1   2   7      750.13      734.16     31.13 o 
   2   2   7       19.66        7.62      6.20 o 
   3   2   7     2437.04     2108.06     55.85 o 
   4   2   7        7.33       -5.19      7.04 o 
   5   2   7        4.96        3.11      9.22 o 
   6   2   7     1034.98     1013.09     59.65 o 
   7   2   7     2228.04     2156.97     92.07 o 
   8   2   7       99.61       73.60     53.14 o 
   9   2   7       32.57       20.32     55.72 o 
  10   2   7       41.94      -78.59     68.70 o 
  -8   3   7      101.76      129.87     64.05 o 
  -7   3   7        2.01        3.21     22.00 o 
  -6   3   7      602.12      642.80    106.17 o 
  -5   3   7     1670.89     1637.14     81.39 o 
  -4   3   7      535.24      580.53     45.28 o 
  -3   3   7      240.57      157.52     27.88 o 
  -2   3   7      967.55     1019.19     50.21 o 
  -1   3   7     1677.53     1655.78     70.52 o 
   0   3   7      287.70      228.87     20.08 o 
   1   3   7      148.63      113.62     12.28 o 
   2   3   7     3200.17     2928.02     64.61 o 
   3   3   7      278.19      218.61     18.35 o 
   4   3   7      112.33       99.11     17.05 o 
   5   3   7       72.14       18.18     35.80 o 
   6   3   7     1314.28     1275.78     74.50 o 
   7   3   7      430.10      454.95     86.12 o 
   8   3   7       10.54       23.70     17.97 o 
   9   3   7       86.09       -8.91     41.59 o 
  -8   4   7       42.86       47.52     44.15 o 
  -7   4   7       66.63       17.69     32.13 o 
  -6   4   7       80.53       47.35     38.89 o 
  -5   4   7     1614.94     1589.44    182.10 o 
  -4   4   7     1111.03     1154.07     56.20 o 
  -3   4   7     1401.06     1371.35     57.43 o 
  -2   4   7       63.30       68.58     15.19 o 
  -1   4   7      295.82      269.67     39.96 o 
   0   4   7     1401.60     1466.24     47.64 o 
   1   4   7     2530.68     2644.14     80.60 o 
   2   4   7     1882.96     1828.90     47.05 o 
   3   4   7        1.70        5.09      8.53 o 
   4   4   7        9.87        0.22      9.49 o 
   5   4   7       70.04       37.11     14.72 o 
   6   4   7       50.12       30.70     19.59 o 
   7   4   7       52.17       48.20     21.78 o 
   8   4   7       15.65       16.17     19.14 o 
   9   4   7      250.65      324.22     86.18 o 
  -8   5   7      118.30      184.27     69.76 o 
  -7   5   7       92.36       57.20     44.90 o 
  -6   5   7      267.59      265.60     68.93 o 
  -5   5   7      189.38      230.05     62.28 o 
  -4   5   7       12.31       -1.20     10.68 o 
  -3   5   7      127.04      146.91     19.55 o 
  -2   5   7      136.85      119.67     18.92 o 
  -1   5   7       24.84       19.73      7.12 o 
   0   5   7      108.81       77.47     12.95 o 
   1   5   7      812.38      562.44     48.86 o 
   2   5   7      188.81      173.25     26.54 o 
   3   5   7      529.22      504.08     33.09 o 
   4   5   7     1271.28     1186.08     53.96 o 
   5   5   7     1527.15     1567.74     69.86 o 
   6   5   7      196.35      184.44     29.02 o 
   7   5   7       10.29        5.82     21.48 o 
   8   5   7      311.54      315.42     50.63 o 
   9   5   7      691.89      792.66    135.74 o 
  -8   6   7      166.26      184.61     69.19 o 
  -7   6   7       17.07      -29.17     36.00 o 
  -6   6   7       38.61       98.89     52.10 o 
  -5   6   7        1.38       -9.44     17.16 o 
  -4   6   7     1805.72     1595.84     76.39 o 
  -3   6   7      134.30      138.22     19.71 o 
  -2   6   7     1972.75     1891.09     59.91 o 
  -1   6   7     2056.77     1884.32     76.16 o 
   0   6   7        7.54      -33.16     22.36 o 
   1   6   7      455.99      489.90     65.38 o 
   2   6   7     3212.16     3063.23    121.43 o 
   3   6   7     4712.05     4635.87    108.87 o 
   4   6   7     1108.42     1139.75     52.47 o 
   5   6   7      473.91      421.85     39.00 o 
   6   6   7     3234.98     3043.67    219.28 o 
   7   6   7      432.79      451.49     57.54 o 
   8   6   7      116.98      117.09     85.31 o 
   9   6   7      723.06      711.83    124.71 o 
  -7   7   7       70.78       19.76     34.50 o 
  -6   7   7      340.08      227.66     68.83 o 
  -5   7   7       40.21       17.28     17.04 o 
  -4   7   7        6.21        7.13     13.94 o 
  -3   7   7     1149.96      996.54     65.18 o 
  -2   7   7     3291.19     3089.13     88.32 o 
  -1   7   7     2872.29     2358.97     64.83 o 
   0   7   7      772.08      711.75     82.99 o 
   1   7   7     1892.38     1827.47    134.22 o 
   2   7   7     1015.58     1033.44    104.61 o 
   3   7   7      863.35      629.42     35.32 o 
   4   7   7     2094.87     2071.01     77.15 o 
   5   7   7     3734.64     3945.75    173.81 o 
   6   7   7     3038.94     3121.37    139.82 o 
   7   7   7      915.60     1049.68    141.64 o 
   8   7   7      410.91      334.75     55.39 o 
  -7   8   7      235.57      306.65     84.79 o 
  -6   8   7     1683.97     1783.32    151.90 o 
  -5   8   7      538.27      602.09     62.44 o 
  -4   8   7      104.88      102.48     23.05 o 
  -3   8   7     1052.30     1008.32     99.56 o 
  -2   8   7     8801.97     8514.14    256.46 o 
  -1   8   7     3591.75     2907.34    585.09 o 
   0   8   7      313.49      287.93     59.02 o 
   1   8   7     1978.23     1887.13    149.28 o 
   2   8   7     9837.38    10573.80    396.62 o 
   3   8   7     2087.87     2377.92    176.38 o 
   4   8   7      721.29      611.90     36.16 o 
   5   8   7     2856.37     2903.78    242.10 o 
   6   8   7     1829.29     1778.28    259.89 o 
   7   8   7      481.02      493.28     93.16 o 
   8   8   7      232.58      213.74     67.34 o 
  -6   9   7     1683.58     1803.50    144.84 o 
  -5   9   7      841.54      843.01     75.02 o 
  -4   9   7      619.43      691.76     63.50 o 
  -3   9   7     2694.55     2813.57    151.49 o 
  -2   9   7     3251.16     3011.25    205.18 o 
  -1   9   7      516.08      450.73     75.86 o 
   0   9   7     1977.96     2135.96    165.18 o 
   1   9   7     2580.47     2717.45    189.71 o 
   2   9   7     3317.28     3830.11    233.41 o 
   3   9   7     2093.71     2279.56    184.22 o 
   4   9   7     1055.18     1288.06    143.12 o 
   5   9   7     1126.10     1353.09    152.62 o 
   6   9   7     1000.07     1123.57    140.71 o 
   7   9   7       31.27       51.09     45.73 o 
  -5  10   7      466.12      411.46     77.16 o 
  -4  10   7      209.63      299.68     66.77 o 
  -3  10   7      964.28      930.20    113.57 o 
  -2  10   7     3223.99     3636.10    227.61 o 
  -1  10   7     2119.08     2514.93    187.78 o 
   0  10   7       16.02       -4.30     38.28 o 
   1  10   7      317.43      337.43     73.88 o 
   2  10   7      708.55      935.48    121.52 o 
   3  10   7      227.23      215.46     63.08 o 
   4  10   7       44.46       52.12     43.06 o 
   5  10   7       78.21       86.06     56.21 o 
   6  10   7       66.42      110.85     64.59 o 
  -4  11   7      150.96      199.58     59.63 o 
  -3  11   7      699.91      756.05    107.92 o 
  -2  11   7      126.99      133.07     51.32 o 
  -1  11   7       43.39       29.74     34.80 o 
   0  11   7        2.14      -26.55     39.25 o 
   1  11   7       34.30       54.63     49.37 o 
   2  11   7      187.39      146.84     58.84 o 
   3  11   7        1.23      -22.56     32.42 o 
   4  11   7       17.92       24.82     40.73 o 
   5  11   7       71.43       89.81     65.75 o 
  -3  12   7       58.86       93.07     40.96 o 
  -2  12   7        0.41        0.00     45.93 o 
  -1  12   7       21.30        6.09     32.91 o 
   0  12   7       80.45      145.86     62.14 o 
   1  12   7      683.22      800.75    125.37 o 
   2  12   7      316.51      375.85     91.95 o 
   3  12   7      126.37      142.63     60.70 o 
  -1 -10   8      510.71      403.64     65.87 o 
   0 -10   8      832.44      783.16     90.20 o 
   1 -10   8     1874.28     1757.95    132.71 o 
   2 -10   8     1138.11     1018.01     99.17 o 
  -3  -9   8     4102.49     3293.78    265.44 o 
  -2  -9   8      573.78      507.62    107.61 o 
  -1  -9   8      244.96      182.66     67.67 o 
   0  -9   8     1486.90     1191.87    154.29 o 
   1  -9   8     1938.23     2083.36    141.26 o 
   2  -9   8      755.68      720.08     82.09 o 
   3  -9   8     1698.84     1643.41    116.89 o 
   4  -9   8      634.20      703.40    124.56 o 
  -5  -8   8      284.03      330.65     91.02 o 
  -4  -8   8     2145.48     1886.36    201.57 o 
  -3  -8   8     1855.67     1638.44    180.33 o 
  -2  -8   8      125.33      119.74     55.21 o 
  -1  -8   8       51.06       35.72     35.26 o 
   0  -8   8      649.59      622.80    108.40 o 
   1  -8   8     2065.68     1944.90    187.34 o 
   2  -8   8       83.78       59.53     47.07 o 
   3  -8   8       34.17       12.33     19.03 o 
   4  -8   8      554.16      495.29     99.57 o 
   5  -8   8        1.19      -43.93     41.06 o 
   6  -8   8      384.21      368.08     98.33 o 
  -6  -7   8       22.90      -69.25     46.17 o 
  -5  -7   8       59.95       59.19     46.27 o 
  -4  -7   8     1556.07     1290.15    161.17 o 
  -3  -7   8     1603.23     1550.91    168.43 o 
  -2  -7   8      502.06      349.58     82.36 o 
  -1  -7   8        1.95       -2.39     24.30 o 
   0  -7   8        1.09      147.01     53.69 o 
   1  -7   8      192.39      131.91     54.17 o 
   2  -7   8       42.95        5.55     26.89 o 
   3  -7   8       63.37        4.76     27.10 o 
   4  -7   8        3.96       29.58     42.09 o 
   5  -7   8      171.05      151.44     63.99 o 
   6  -7   8      685.80      683.99    127.17 o 
  -6  -6   8      109.21       40.24     38.24 o 
  -5  -6   8       14.98       31.05     39.53 o 
  -4  -6   8      503.39      534.87    100.54 o 
  -3  -6   8        0.15       12.17     34.61 o 
  -2  -6   8      563.06      618.74    102.02 o 
  -1  -6   8      219.03      226.51     61.90 o 
   0  -6   8      195.07      208.82     60.62 o 
   1  -6   8     1059.88     1058.01    128.03 o 
   2  -6   8      120.77       95.18     44.99 o 
   3  -6   8      113.94       10.14     31.65 o 
   4  -6   8      239.67      240.46     38.12 o 
   5  -6   8      695.08      879.07    129.21 o 
   6  -6   8      247.45      349.46     85.91 o 
   7  -6   8      395.94      438.03    102.05 o 
  -7  -5   8       17.67       68.80     45.49 o 
  -6  -5   8      182.49       64.17     43.16 o 
  -5  -5   8      117.29      101.36     53.53 o 
  -4  -5   8      364.20      348.23     78.34 o 
  -3  -5   8      155.05      108.03     52.14 o 
  -2  -5   8      588.83      547.21     93.45 o 
  -1  -5   8     2218.71     2239.70    181.71 o 
   0  -5   8     2287.40     2241.51    176.54 o 
   1  -5   8      372.02      358.85     71.77 o 
   2  -5   8     1051.26      923.53    112.82 o 
   3  -5   8      692.77      785.51    109.27 o 
   4  -5   8      604.87      659.49    103.23 o 
   5  -5   8     2150.42     1920.95    212.91 o 
   6  -5   8     1090.75     1156.19    148.62 o 
   7  -5   8       90.96       27.68     40.74 o 
   8  -5   8      114.60       19.96     35.83 o 
  -7  -4   8      961.21     1099.09    157.66 o 
  -6  -4   8      434.74      315.35     79.62 o 
  -5  -4   8      526.66      554.10    103.30 o 
  -4  -4   8      520.82      445.19     89.01 o 
  -3  -4   8      499.36      395.17     75.42 o 
  -2  -4   8     1555.73     1512.46    145.77 o 
  -1  -4   8     1410.14     1328.81    133.65 o 
   0  -4   8     4372.92     4286.45    238.87 o 
   1  -4   8      369.38      345.56     66.84 o 
   2  -4   8      212.82      149.15     46.92 o 
   3  -4   8      343.18      441.54     78.86 o 
   4  -4   8     4618.99     4819.46    143.56 o 
   5  -4   8      790.58      585.66     22.09 o 
   6  -4   8      890.65     1060.14    136.74 o 
   7  -4   8      454.97      552.17    106.45 o 
   8  -4   8      218.29      236.14     77.99 o 
  -7  -3   8      364.08      337.74     94.86 o 
  -6  -3   8       89.72       68.61     42.87 o 
  -5  -3   8     1474.90     1536.46    161.06 o 
  -4  -3   8      980.41      806.53    111.40 o 
  -3  -3   8      155.20      207.07     55.22 o 
  -2  -3   8      123.69      148.79     44.26 o 
  -1  -3   8     3395.27     3334.04    146.19 o 
   0  -3   8     3196.93     2956.22    188.94 o 
   1  -3   8      705.47      723.84     91.36 o 
   2  -3   8      350.60      413.65     51.09 o 
   3  -3   8     1042.59     1040.87     84.72 o 
   4  -3   8     2185.67     2201.28     84.57 o 
   5  -3   8      501.43      505.89     89.14 o 
   6  -3   8      333.89      525.27     93.08 o 
   7  -3   8      659.35      713.50    117.03 o 
   8  -3   8      710.56      676.67    123.27 o 
  -8  -2   8      492.36      316.11     95.55 o 
  -7  -2   8      441.12      440.05     97.01 o 
  -6  -2   8      366.36      328.38     80.01 o 
  -5  -2   8      604.51      545.62     95.25 o 
  -4  -2   8     1844.39     1980.35    167.37 o 
  -3  -2   8       70.08       51.16     30.35 o 
  -2  -2   8       13.64       34.34     27.33 o 
  -1  -2   8    12415.77    12778.92    429.39 o 
   0  -2   8    10747.12    11250.34    388.33 o 
   1  -2   8      258.72      212.73     48.26 o 
   2  -2   8      419.57      456.20     52.91 o 
   3  -2   8     5029.73     5058.87    143.52 o 
   4  -2   8     2270.67     2240.28    104.86 o 
   5  -2   8     1622.87     1604.74    149.43 o 
   6  -2   8      464.61      487.40     88.61 o 
   7  -2   8     1897.62     1842.13    181.72 o 
   8  -2   8      252.87      317.70     83.82 o 
   9  -2   8        3.84      -36.37     44.84 o 
  -8  -1   8     1231.26     1263.13    226.68 o 
  -7  -1   8      275.70      256.09     71.83 o 
  -6  -1   8      792.78      586.34    102.62 o 
  -5  -1   8     2077.66     2320.54    186.53 o 
  -4  -1   8     1704.32     1845.47    157.27 o 
  -3  -1   8      102.94      104.42     28.39 o 
  -2  -1   8     2606.59     2598.37    168.66 o 
  -1  -1   8     5983.15     5949.78    259.32 o 
   0  -1   8     9356.80     9081.31    215.99 o 
   1  -1   8     3491.27     3589.98    118.84 o 
   2  -1   8      351.72      365.80     35.23 o 
   3  -1   8     4419.17     4112.81    121.54 o 
   4  -1   8     5664.45     5384.40    121.38 o 
   5  -1   8     1835.41     1387.03    272.37 o 
   6  -1   8      100.11       47.90     36.95 o 
   7  -1   8      900.68      955.21    130.58 o 
   8  -1   8      262.78      216.94     69.56 o 
   9  -1   8       55.05       24.52     35.80 o 
  -8   0   8      421.86      437.45     74.65 o 
  -7   0   8      359.24      359.99     86.57 o 
  -6   0   8     2223.40     1971.57    184.46 o 
  -5   0   8     7790.03     7292.70    339.87 o 
  -4   0   8     4063.51     4075.13    231.77 o 
  -3   0   8      348.76      341.17     35.99 o 
  -2   0   8      731.00      728.35     56.51 o 
  -1   0   8     7651.05     7823.41    165.39 o 
   0   0   8     9164.39     8893.69    209.31 o 
   1   0   8       27.83        4.85      8.44 o 
   2   0   8      438.77      438.78     32.03 o 
   3   0   8     1687.81     1486.32     68.07 o 
   4   0   8      436.60      393.57     29.53 o 
   5   0   8      270.51      242.61     22.84 o 
   6   0   8      253.12      214.55     60.96 o 
   7   0   8       71.23      100.19     48.23 o 
   8   0   8        0.30       60.45     39.71 o 
   9   0   8      161.24      161.85     60.70 o 
  -8   1   8      915.62     1306.32    181.18 o 
  -7   1   8      595.65      500.28     71.13 o 
  -6   1   8      171.97      228.62     67.79 o 
  -5   1   8     1476.73     1229.95    133.20 o 
  -4   1   8      620.45      651.09    108.06 o 
  -3   1   8       14.01       26.22     16.54 o 
  -2   1   8      390.32      388.02     41.15 o 
  -1   1   8     3459.58     3372.47    162.52 o 
   0   1   8      216.28      197.49     22.60 o 
   1   1   8        1.51       12.40      7.66 o 
   2   1   8      494.91      468.04     26.99 o 
   3   1   8     1451.69     1457.85     47.96 o 
   4   1   8      902.60      882.35     39.70 o 
   5   1   8      165.11      146.06     15.89 o 
   6   1   8      565.91      614.76     41.36 o 
   7   1   8     2321.78     1922.47    281.47 o 
   8   1   8      773.10     1039.54    139.26 o 
   9   1   8      719.77      841.64    134.64 o 
  -8   2   8      188.77      198.40     77.86 o 
  -7   2   8      140.28      109.61     39.22 o 
  -6   2   8      429.83      475.69     91.68 o 
  -5   2   8       22.31       28.91     31.27 o 
  -4   2   8        9.31        7.12     12.79 o 
  -3   2   8       16.50       13.97     10.28 o 
  -2   2   8      139.19      146.50     22.06 o 
  -1   2   8       91.57       79.59     18.32 o 
   0   2   8      317.56      341.45     27.93 o 
   1   2   8     3602.29     3674.99    129.27 o 
   2   2   8     2266.71     2045.11     56.73 o 
   3   2   8     1263.15     1043.90     40.32 o 
   4   2   8     2113.76     2071.08     65.82 o 
   5   2   8      623.25      568.82     31.76 o 
   6   2   8      226.17      186.00     27.13 o 
   7   2   8     1569.81     1544.60    124.10 o 
   8   2   8     1995.99     2618.23    218.93 o 
   9   2   8      521.46      470.49    105.03 o 
  -8   3   8       18.78      -25.53     41.70 o 
  -7   3   8       97.72      100.20     52.28 o 
  -6   3   8        4.15      -15.30     19.32 o 
  -5   3   8      660.91      685.72     72.10 o 
  -4   3   8      665.28      627.31     49.11 o 
  -3   3   8      913.18      879.60     63.31 o 
  -2   3   8     1379.55     1340.19     71.10 o 
  -1   3   8     2470.72     2385.91     77.03 o 
   0   3   8       15.91       41.14     10.98 o 
   1   3   8      209.98      163.52     15.99 o 
   2   3   8     9340.96     9224.30    158.75 o 
   3   3   8    10254.72     9637.50    158.24 o 
   4   3   8     2805.13     2583.10     76.07 o 
   5   3   8      175.09      179.49     30.52 o 
   6   3   8     2197.66     2064.43    101.94 o 
   7   3   8     3104.14     3205.57    145.90 o 
   8   3   8     1435.50     1711.25    175.77 o 
   9   3   8       93.40       28.71     49.29 o 
  -8   4   8      195.72      152.89     71.91 o 
  -7   4   8       11.54      -68.42     46.31 o 
  -6   4   8      768.91      876.29    125.80 o 
  -5   4   8     2920.29     2917.63    314.95 o 
  -4   4   8     1779.90     1748.33     77.30 o 
  -3   4   8      966.08      993.51     54.42 o 
  -2   4   8     1844.54     1708.78     81.68 o 
  -1   4   8     5842.11     5598.54    162.42 o 
   0   4   8     5117.16     5202.16    109.49 o 
   1   4   8     1727.57     1656.30     46.89 o 
   2   4   8     8380.29     7819.58    143.47 o 
   3   4   8     9101.02     8454.33    135.39 o 
   4   4   8     1731.12     1607.65     63.60 o 
   5   4   8      449.17      413.49     42.77 o 
   6   4   8     2073.63     2021.89     99.33 o 
   7   4   8      880.19      921.73     86.62 o 
   8   4   8      930.13     1011.15     76.62 o 
   9   4   8      368.69      301.22     83.85 o 
  -8   5   8      453.84      535.72    114.32 o 
  -7   5   8       49.36       53.82     46.14 o 
  -6   5   8      307.95      300.13     76.65 o 
  -5   5   8     4115.62     3965.57    246.94 o 
  -4   5   8     3308.61     3430.86    116.92 o 
  -3   5   8     1240.70     1243.23     54.17 o 
  -2   5   8     7109.07     6849.25    115.32 o 
  -1   5   8     7244.36     6919.09    148.96 o 
   0   5   8      950.22      811.49     33.80 o 
   1   5   8     1124.26      986.85     46.88 o 
   2   5   8     5771.55     5215.74    148.99 o 
   3   5   8     6590.98     6030.83    128.26 o 
   4   5   8      409.77      427.04     28.88 o 
   5   5   8      167.51      138.76     22.04 o 
   6   5   8      844.44      884.82     57.36 o 
   7   5   8     2570.88     2579.19    170.67 o 
   8   5   8      127.26      146.09     34.31 o 
   9   5   8       39.34      -30.56     44.89 o 
  -8   6   8      101.27       57.66     42.80 o 
  -7   6   8       71.73      207.54     71.64 o 
  -6   6   8      949.33     1164.74    142.75 o 
  -5   6   8     1508.25     1509.68     96.90 o 
  -4   6   8     1000.53     1060.52     63.88 o 
  -3   6   8      767.49      856.23     52.07 o 
  -2   6   8     2097.28     1891.92     62.30 o 
  -1   6   8     1231.20     1146.07     51.83 o 
   0   6   8      159.57      154.35     27.76 o 
   1   6   8      181.90      201.64     30.93 o 
   2   6   8     2143.00     1540.64    162.62 o 
   3   6   8     1071.66      892.12     55.14 o 
   4   6   8        9.21       -1.12      8.82 o 
   5   6   8      493.44      479.33     38.96 o 
   6   6   8      592.05      604.25     48.24 o 
   7   6   8      695.21      674.48     67.39 o 
   8   6   8       15.20      -26.71     23.81 o 
   9   6   8       13.02       -0.53     30.24 o 
  -7   7   8       58.33       47.97     47.08 o 
  -6   7   8      470.09      334.43     79.28 o 
  -5   7   8      720.40      774.20     70.24 o 
  -4   7   8      376.66      411.31     40.70 o 
  -3   7   8      238.44      241.23     28.36 o 
  -2   7   8      613.62      562.37     37.02 o 
  -1   7   8      588.40      458.27     27.17 o 
   0   7   8      115.51      118.73     37.08 o 
   1   7   8       59.09       44.63     30.58 o 
   2   7   8     1303.85     1314.57    117.78 o 
   3   7   8     1566.38     1039.43     33.61 o 
   4   7   8       24.35       22.89      9.58 o 
   5   7   8       63.30       33.74     14.47 o 
   6   7   8      226.89      179.33     40.95 o 
   7   7   8      306.42      307.94     49.49 o 
   8   7   8       78.76       30.85     37.82 o 
  -7   8   8        3.80        3.14     21.91 o 
  -6   8   8       85.47       34.64     35.89 o 
  -5   8   8      395.72      458.97     56.39 o 
  -4   8   8       78.05       62.16     24.30 o 
  -3   8   8      440.50      411.37     36.73 o 
  -2   8   8      442.07      359.62     29.45 o 
  -1   8   8       35.60       45.82     33.71 o 
   0   8   8      142.71      157.33     46.68 o 
   1   8   8     5602.73     5610.99    265.84 o 
   2   8   8     1474.08     1517.18    136.98 o 
   3   8   8       28.80       19.67     34.53 o 
   4   8   8       53.26       49.57     12.15 o 
   5   8   8       85.42       59.72     20.76 o 
   6   8   8        4.77       21.34     35.19 o 
   7   8   8       43.58       -8.52     34.27 o 
   8   8   8       66.94       24.46     36.73 o 
  -6   9   8       44.22       81.07     66.35 o 
  -5   9   8      155.94      121.56     34.30 o 
  -4   9   8     1081.26     1028.85    108.04 o 
  -3   9   8      369.02      355.91     59.97 o 
  -2   9   8       35.65       -1.97     27.21 o 
  -1   9   8      747.43      734.56     96.55 o 
   0   9   8       14.04       21.90     27.67 o 
   1   9   8       97.16       54.42     35.30 o 
   2   9   8       69.49      117.58     50.05 o 
   3   9   8       79.59       60.83     39.72 o 
   4   9   8      145.72      100.61     47.97 o 
   5   9   8       70.68       48.97     44.77 o 
   6   9   8      254.76      200.39     70.83 o 
   7   9   8       91.45      118.90     62.49 o 
  -5  10   8       12.03       42.61     36.50 o 
  -4  10   8      602.96      551.45     90.64 o 
  -3  10   8      639.01      468.07     84.31 o 
  -2  10   8      187.24      184.48     55.37 o 
  -1  10   8     1139.77     1117.89    125.46 o 
   0  10   8        1.14      -65.88     43.92 o 
   1  10   8      109.25      107.43     46.45 o 
   2  10   8      518.39      521.87     92.60 o 
   3  10   8      160.87       98.47     46.86 o 
   4  10   8       90.88      133.32     58.62 o 
   5  10   8      927.45     1079.84    143.93 o 
   6  10   8     1292.82     1308.19    160.45 o 
  -4  11   8        5.66      -14.89     31.33 o 
  -3  11   8      439.98      459.46     85.26 o 
  -2  11   8      956.86     1060.51    130.25 o 
  -1  11   8      731.59      745.91    112.78 o 
   0  11   8      127.82       88.77     46.49 o 
   1  11   8      803.62      901.12    124.92 o 
   2  11   8     1096.64     1283.56    151.44 o 
   3  11   8      670.32      772.59    118.85 o 
   4  11   8      292.50      349.94     86.14 o 
   5  11   8     2224.04     2621.70    228.98 o 
  -3  12   8      267.65      337.73     80.82 o 
  -2  12   8     1734.40     2008.07    188.48 o 
  -1  12   8      504.31      586.14    105.99 o 
   0  12   8      472.29      538.44    102.34 o 
   1  12   8     1561.83     1652.47    176.62 o 
   2  12   8     1828.54     2068.89    200.15 o 
  -2  -9   9       68.07      -22.97     43.62 o 
  -1  -9   9      118.86      149.99     66.20 o 
   0  -9   9        8.36        0.27     27.03 o 
   1  -9   9       27.19       45.03     42.04 o 
   2  -9   9        0.40      -27.27     27.15 o 
   3  -9   9      522.87      358.74     94.51 o 
   4  -9   9      168.83      157.19     66.04 o 
  -4  -8   9       10.12      -21.56     40.42 o 
  -3  -8   9        3.89      -47.43     45.16 o 
  -2  -8   9      467.16      507.01    105.10 o 
  -1  -8   9      458.50      406.98     91.04 o 
   0  -8   9      174.16      266.13     74.85 o 
   1  -8   9        2.75      -20.98     39.45 o 
   2  -8   9      513.31      536.50    102.77 o 
   3  -8   9      325.36      420.84     89.01 o 
   4  -8   9      274.43      315.74     82.58 o 
   5  -8   9       40.51      -15.68     25.63 o 
  -5  -7   9       15.48       35.35     34.86 o 
  -4  -7   9      229.83      211.85     79.23 o 
  -3  -7   9      543.44      410.07     92.59 o 
  -2  -7   9       28.31       28.77     37.48 o 
  -1  -7   9       16.36       27.02     37.55 o 
   0  -7   9      457.94      414.43     86.92 o 
   1  -7   9      748.03      703.75    111.30 o 
   2  -7   9     1111.14     1039.36    136.71 o 
   3  -7   9      527.43      522.02     97.05 o 
   4  -7   9     1828.19     1976.84    192.46 o 
   5  -7   9      762.43      812.10    130.92 o 
   6  -7   9      212.63      329.49     86.82 o 
  -6  -6   9      185.68       63.95     46.42 o 
  -5  -6   9      178.92      138.01     56.66 o 
  -4  -6   9      597.45      401.72     94.87 o 
  -3  -6   9     4252.82     3981.15    273.53 o 
  -2  -6   9     2010.39     2009.77    186.26 o 
  -1  -6   9      663.73      621.38    105.34 o 
   0  -6   9     1516.59     1275.30    144.36 o 
   1  -6   9     2016.11     1918.70    179.23 o 
   2  -6   9      783.79      661.79    103.17 o 
   3  -6   9     2867.25     2805.44    214.09 o 
   4  -6   9     2931.72     3194.74    244.43 o 
   5  -6   9     1656.46     1993.65    196.63 o 
   6  -6   9      432.48      670.86    120.46 o 
   7  -6   9      313.18      362.18     95.69 o 
  -6  -5   9       33.04      -55.02     46.41 o 
  -5  -5   9      108.03       47.55     41.65 o 
  -4  -5   9     3561.56     3457.14    256.85 o 
  -3  -5   9     4465.67     4239.54    272.95 o 
  -2  -5   9     2917.98     3188.01    228.94 o 
  -1  -5   9     2015.75     2014.09    176.62 o 
   0  -5   9     2809.77     2963.84    211.93 o 
   1  -5   9     4546.89     4795.17    274.93 o 
   2  -5   9     1543.03     1542.27    149.69 o 
   3  -5   9     2561.12     2333.05    187.26 o 
   4  -5   9     4723.32     4293.01    273.21 o 
   5  -5   9     2373.63     2515.48    213.76 o 
   6  -5   9       73.86       55.46     49.26 o 
   7  -5   9      127.34      145.55     64.39 o 
  -7  -4   9     2070.80     1928.94    214.30 o 
  -6  -4   9      599.85      559.11    110.18 o 
  -5  -4   9      462.15      530.25    102.04 o 
  -4  -4   9     4054.01     3945.39    267.16 o 
  -3  -4   9     3621.54     3532.57    240.39 o 
  -2  -4   9     1674.62     1534.29    152.28 o 
  -1  -4   9     1927.36     2012.99    170.08 o 
   0  -4   9     3373.76     3153.62    210.07 o 
   1  -4   9      995.71      893.02    109.53 o 
   2  -4   9      134.86      103.11     41.92 o 
   3  -4   9      608.56      629.09     96.85 o 
   4  -4   9      825.40      863.75     60.00 o 
   5  -4   9      168.11      168.34     35.61 o 
   6  -4   9       43.13       24.83     38.24 o 
   7  -4   9        0.62      -51.27     40.49 o 
   8  -4   9      164.09      191.48     71.14 o 
  -7  -3   9     1282.97     1341.15    176.93 o 
  -6  -3   9      185.59      126.99     53.90 o 
  -5  -3   9       34.44       -0.34     26.94 o 
  -4  -3   9     1446.34     1524.87    158.33 o 
  -3  -3   9     2657.63     2833.89    205.61 o 
  -2  -3   9      389.83      363.39     71.51 o 
  -1  -3   9       92.80       87.87     35.06 o 
   0  -3   9      749.41      700.70     94.34 o 
   1  -3   9       89.70      110.68     29.40 o 
   2  -3   9      371.58      333.72     65.53 o 
   3  -3   9      165.95      125.19     24.93 o 
   4  -3   9      542.68      492.58     42.93 o 
   5  -3   9      405.15      295.57     27.75 o 
   6  -3   9      910.71      935.46    128.09 o 
   7  -3   9      288.35      383.13     87.15 o 
   8  -3   9        3.89       63.61     49.73 o 
  -7  -2   9      422.97      319.77     85.98 o 
  -6  -2   9       84.09       62.39     41.82 o 
  -5  -2   9       22.67      -32.70     36.14 o 
  -4  -2   9      497.54      531.94     92.60 o 
  -3  -2   9        9.98      -14.62     28.18 o 
  -2  -2   9       11.40      -17.17     27.19 o 
  -1  -2   9      367.48      400.95     72.32 o 
   0  -2   9       23.67       11.38     24.43 o 
   1  -2   9      815.58      742.37     92.55 o 
   2  -2   9      263.04      240.89     28.57 o 
   3  -2   9      121.75      111.34     20.05 o 
   4  -2   9       18.74       13.12     21.03 o 
   5  -2   9      865.30      702.79    116.59 o 
   6  -2   9     1312.43     1439.42    154.31 o 
   7  -2   9      593.09      630.77    110.17 o 
   8  -2   9       16.56       34.32     39.51 o 
   9  -2   9       52.96        0.63     39.95 o 
  -8  -1   9       50.84       38.01     28.16 o 
  -7  -1   9      169.85      210.07     78.12 o 
  -6  -1   9       23.21       53.76     39.99 o 
  -5  -1   9      115.27      121.58     47.41 o 
  -4  -1   9      608.31      578.74     95.24 o 
  -3  -1   9       26.17       13.99     25.87 o 
  -2  -1   9      511.66      541.82     59.50 o 
  -1  -1   9     1894.69     1729.34    139.29 o 
   0  -1   9     1521.43     1452.89     98.63 o 
   1  -1   9      777.84      763.89     55.52 o 
   2  -1   9     1555.89     1565.78     77.91 o 
   3  -1   9      108.20       85.54     16.97 o 
   4  -1   9      437.63      388.22     45.04 o 
   5  -1   9     1464.95     1263.20     86.28 o 
   6  -1   9      441.36      401.51     83.35 o 
   7  -1   9      444.34      479.14     96.12 o 
   8  -1   9      643.87      691.31    120.59 o 
   9  -1   9       43.86      -10.13     34.67 o 
  -8   0   9      201.72      125.09     49.01 o 
  -7   0   9      308.87      160.54     66.68 o 
  -6   0   9      229.20      228.96     67.45 o 
  -5   0   9      202.49      275.04     67.50 o 
  -4   0   9      437.89      405.62     78.33 o 
  -3   0   9      529.23      561.32     61.53 o 
  -2   0   9      167.22      171.13     25.79 o 
  -1   0   9      902.02      881.26     62.56 o 
   0   0   9     5868.77     5865.53    167.98 o 
   1   0   9     2476.79     2461.43     99.81 o 
   2   0   9      634.28      662.01     41.64 o 
   3   0   9      600.44      580.51     45.00 o 
   4   0   9     1810.99     1730.85     77.74 o 
   5   0   9      682.11      640.88     48.74 o 
   6   0   9     4133.38     4009.63    246.07 o 
   7   0   9     1399.29     1466.70    156.28 o 
   8   0   9      453.25      472.67     99.66 o 
   9   0   9       42.28       -2.92     39.85 o 
  -8   1   9       91.22       48.27     41.91 o 
  -7   1   9      286.36      239.66     53.15 o 
  -6   1   9      555.45      446.63     91.22 o 
  -5   1   9     2834.65     2822.26    205.72 o 
  -4   1   9     2504.06     2562.42    183.31 o 
  -3   1   9      322.23      299.29     34.52 o 
  -2   1   9      166.36      134.96     26.09 o 
  -1   1   9     5973.61     6053.30    172.68 o 
   0   1   9     6734.74     6461.08    145.40 o 
   1   1   9     1613.97     1542.31     69.28 o 
   2   1   9      127.37      131.88     17.69 o 
   3   1   9     2378.33     2349.85     78.37 o 
   4   1   9     1815.40     1780.36     63.79 o 
   5   1   9       50.51       67.06     12.48 o 
   6   1   9      586.27      673.52     45.35 o 
   7   1   9     2118.37     1779.92    289.89 o 
   8   1   9     1321.97     1379.06    161.31 o 
   9   1   9        5.31       -2.27     32.98 o 
  -8   2   9      426.63      406.89    108.70 o 
  -7   2   9       26.56        7.15     30.06 o 
  -6   2   9      103.59      145.47     53.41 o 
  -5   2   9     1793.41     1689.07    156.55 o 
  -4   2   9     1291.43     1212.19    125.41 o 
  -3   2   9        5.78       21.26     12.95 o 
  -2   2   9        4.74       11.32     14.24 o 
  -1   2   9     2575.16     2431.77     99.45 o 
   0   2   9     4453.90     4382.29    132.42 o 
   1   2   9     3871.98     3943.36     97.50 o 
   2   2   9      870.73      839.07     38.21 o 
   3   2   9     3879.92     3530.52    121.46 o 
   4   2   9     2508.63     2328.67     73.28 o 
   5   2   9     1125.68     1030.71     44.07 o 
   6   2   9      114.74      124.08     23.58 o 
   7   2   9     2490.98     2496.77    123.03 o 
   8   2   9      399.29      450.95     95.77 o 
   9   2   9       14.70      -21.32     39.15 o 
  -8   3   9      356.11      411.32    105.80 o 
  -7   3   9        1.40      -89.72     59.81 o 
  -6   3   9      175.54      160.67     42.93 o 
  -5   3   9     3023.60     3028.43    208.64 o 
  -4   3   9     2902.07     2886.45    190.55 o 
  -3   3   9       34.65       11.35     21.44 o 
  -2   3   9     1286.81     1260.37     60.42 o 
  -1   3   9     5304.84     5104.53    150.15 o 
   0   3   9     9296.63     8967.20    171.14 o 
   1   3   9      238.08      211.17     19.32 o 
   2   3   9     1059.50      931.20     46.96 o 
   3   3   9     4370.16     4123.27     90.06 o 
   4   3   9     2181.49     1929.04     61.14 o 
   5   3   9      873.88      794.02     45.24 o 
   6   3   9     1022.66      971.88     69.41 o 
   7   3   9     1248.19     1274.56     77.09 o 
   8   3   9      331.31      346.47     83.83 o 
   9   3   9      575.01      480.19    106.79 o 
  -8   4   9      205.56      137.32     70.13 o 
  -7   4   9      307.62      519.86    106.35 o 
  -6   4   9      929.55     1035.84    140.72 o 
  -5   4   9     4465.35     4828.81    196.42 o 
  -4   4   9     4105.39     3985.01    166.15 o 
  -3   4   9      309.17      277.53     30.78 o 
  -2   4   9     1144.77     1042.65     48.29 o 
  -1   4   9     7202.13     6843.25    180.62 o 
   0   4   9     6571.07     6428.40    358.62 o 
   1   4   9     1251.61     1175.73     42.85 o 
   2   4   9     1775.79     1603.76     51.14 o 
   3   4   9     1218.49     1127.49     44.29 o 
   4   4   9     1421.51     1334.37     60.79 o 
   5   4   9       73.15       66.16     15.39 o 
   6   4   9     1170.78     1047.64    112.27 o 
   7   4   9     1423.12     1385.69     85.97 o 
   8   4   9       28.18       35.97     21.89 o 
   9   4   9      619.92      702.11    122.05 o 
  -8   5   9      678.79      769.94    141.96 o 
  -7   5   9      170.13      165.06     58.75 o 
  -6   5   9      906.75      974.15    138.00 o 
  -5   5   9     2224.63     2637.27    204.07 o 
  -4   5   9     1492.87     1481.74     67.59 o 
  -3   5   9      564.54      533.44     42.40 o 
  -2   5   9      359.39      344.73     32.61 o 
  -1   5   9     2623.82     2518.45     70.32 o 
   0   5   9     1119.37     1077.68     44.43 o 
   1   5   9     1005.58      923.03     33.83 o 
   2   5   9        6.18        4.55      5.90 o 
   3   5   9       21.21       21.45      9.11 o 
   4   5   9       29.14       12.24     10.32 o 
   5   5   9      420.37      365.49     33.72 o 
   6   5   9       10.67       16.37     15.72 o 
   7   5   9     1055.94     1141.78     81.99 o 
   8   5   9      301.59      332.34     54.16 o 
   9   5   9      450.10      435.15     98.56 o 
  -7   6   9      154.11      271.72     80.45 o 
  -6   6   9      460.84      526.72    101.67 o 
  -5   6   9       84.43       40.47     38.98 o 
  -4   6   9       94.69       97.35     23.54 o 
  -3   6   9        0.08      -12.54     16.47 o 
  -2   6   9      289.57      250.72     27.06 o 
  -1   6   9       29.60       24.12      8.45 o 
   0   6   9       32.74       31.36      5.05 o 
   1   6   9      133.42      107.34     14.70 o 
   2   6   9      840.52      731.58     39.81 o 
   3   6   9      233.18      185.88     25.18 o 
   4   6   9     2654.76     2463.21     95.43 o 
   5   6   9     1281.23     1305.52     63.36 o 
   6   6   9      103.36      112.61     22.66 o 
   7   6   9      412.64      476.53     57.65 o 
   8   6   9     1123.47     1273.29     95.36 o 
  -7   7   9       82.17       27.31     38.86 o 
  -6   7   9        0.02      -18.98     34.50 o 
  -5   7   9       32.24       26.84     18.43 o 
  -4   7   9       75.41       68.94     20.63 o 
  -3   7   9      207.30      196.54     32.96 o 
  -2   7   9      593.60      550.48     38.44 o 
  -1   7   9     1431.95     1194.96     55.15 o 
   0   7   9        1.65      -14.12     21.20 o 
   1   7   9      150.04      122.39     40.29 o 
   2   7   9     3749.60     3807.78    207.62 o 
   3   7   9    11949.99     8604.49    148.66 o 
   4   7   9     1101.39     1010.64     45.46 o 
   5   7   9      174.16      156.92     24.77 o 
   6   7   9     1441.41     1348.06    171.50 o 
   7   7   9      908.94      906.88    128.79 o 
   8   7   9      553.80      531.23     92.92 o 
  -6   8   9      155.34      160.71     60.10 o 
  -5   8   9      500.04      420.25     56.56 o 
  -4   8   9      601.15      611.19     61.34 o 
  -3   8   9      161.49      141.06     22.90 o 
  -2   8   9     2591.18     2619.48     97.70 o 
  -1   8   9     3897.71     3779.43    211.79 o 
   0   8   9     1402.07     1454.13    130.60 o 
   1   8   9     1026.73      953.01    106.26 o 
   2   8   9     1019.88     1166.71    119.90 o 
   3   8   9     2418.97     2514.40    181.15 o 
   4   8   9     1149.76     1193.53    126.43 o 
   5   8   9      353.99      312.01     72.20 o 
   6   8   9      590.02      648.51    103.32 o 
   7   8   9     1096.68     1292.31    144.68 o 
   8   8   9      364.24      368.27     83.35 o 
  -6   9   9      569.62      626.59     97.15 o 
  -5   9   9      818.02      853.51    109.32 o 
  -4   9   9      234.60      261.44     42.26 o 
  -3   9   9      506.27      504.63     50.93 o 
  -2   9   9     3134.44     2727.94    411.51 o 
  -1   9   9     4104.86     4127.10    235.78 o 
   0   9   9      446.78      508.02     80.45 o 
   1   9   9      124.49       98.91     43.12 o 
   2   9   9     2661.60     3041.43    207.14 o 
   3   9   9     3596.74     3823.47    240.61 o 
   4   9   9      590.90      642.24    102.01 o 
   5   9   9       79.29       76.14     43.80 o 
   6   9   9     1030.64     1022.92    134.12 o 
   7   9   9     1094.92     1120.81    150.60 o 
  -5  10   9     1469.58     1384.53    143.18 o 
  -4  10   9      395.03      397.69     80.33 o 
  -3  10   9      782.14      791.87    106.23 o 
  -2  10   9     1020.31     1013.02    121.88 o 
  -1  10   9      793.67      778.02    107.19 o 
   0  10   9       67.83       38.23     31.03 o 
   1  10   9      189.24      186.06     57.80 o 
   2  10   9     1555.82     1555.46    155.77 o 
   3  10   9     1028.78     1127.98    136.13 o 
   4  10   9      144.31      193.70     64.25 o 
   5  10   9       91.43      134.11     54.04 o 
   6  10   9      291.16      259.40     78.09 o 
  -4  11   9       45.71      -51.28     44.68 o 
  -3  11   9       64.33      124.18     48.47 o 
  -2  11   9      730.34      857.43    118.31 o 
  -1  11   9      407.09      353.64     77.75 o 
   0  11   9        5.32      -16.95     33.69 o 
   1  11   9       62.32       79.35     47.03 o 
   2  11   9      670.37      544.32    101.67 o 
   3  11   9      523.14      565.33    106.00 o 
   4  11   9      188.24      222.68     76.46 o 
   5  11   9        1.77      -31.68     47.19 o 
  -2  12   9      348.39      472.08     95.73 o 
  -1  12   9       45.22       58.94     42.36 o 
   0  12   9       55.46      145.82     58.64 o 
   1  12   9      244.94      229.92     76.41 o 
   2  12   9      468.24      615.25    115.79 o 
  -1  -9  10      489.91      441.01    105.38 o 
   0  -9  10      890.22      789.97    138.80 o 
   1  -9  10     2027.49     1776.02    200.32 o 
   2  -9  10      964.31      896.30     95.35 o 
   3  -9  10      115.27       29.61     45.49 o 
  -3  -8  10     1427.18     1122.72    159.25 o 
  -2  -8  10      384.90      393.22     95.29 o 
  -1  -8  10      102.85      476.91    118.39 o 
   0  -8  10      337.15      326.10     84.98 o 
   1  -8  10     1887.85     2101.96    207.98 o 
   2  -8  10     1600.53     1589.28    182.71 o 
   3  -8  10       20.53      -22.46     50.83 o 
   4  -8  10       84.25      101.80     54.53 o 
   5  -8  10      413.38      481.45    105.59 o 
  -4  -7  10      867.29      635.92    124.67 o 
  -3  -7  10     1178.28      989.09    144.47 o 
  -2  -7  10       49.92      -16.50     35.39 o 
  -1  -7  10      795.66      576.60    108.27 o 
   0  -7  10      311.08      362.82     85.40 o 
   1  -7  10     1851.72     1939.08    191.16 o 
   2  -7  10       65.46       78.99     50.76 o 
   3  -7  10        0.22      -35.86     42.55 o 
   4  -7  10       29.20      -46.79     42.02 o 
   5  -7  10       69.96      117.34     44.76 o 
  -5  -6  10       69.76       11.68     41.87 o 
  -4  -6  10      641.53      909.83    142.66 o 
  -3  -6  10     2129.72     1912.83    195.21 o 
  -2  -6  10      607.53      541.40    101.90 o 
  -1  -6  10      292.61      301.21     78.08 o 
   0  -6  10       29.53       69.96     40.16 o 
   1  -6  10     1065.46     1044.20    135.44 o 
   2  -6  10      553.79      635.16    105.98 o 
   3  -6  10      227.25      143.12     59.97 o 
   4  -6  10        0.47      -81.62     54.41 o 
   5  -6  10       21.28       41.18     36.61 o 
   6  -6  10        4.82       -6.77     32.21 o 
  -6  -5  10        0.36        6.99     35.47 o 
  -5  -5  10       87.80       58.13     40.10 o 
  -4  -5  10      165.73      214.99     70.26 o 
  -3  -5  10      479.44      392.57     90.01 o 
  -2  -5  10      168.12      119.04     57.28 o 
  -1  -5  10      142.57      152.22     54.40 o 
   0  -5  10        2.19      -63.49     42.33 o 
   1  -5  10      405.91      427.13     86.37 o 
   2  -5  10       17.30        7.44     28.02 o 
   3  -5  10      477.78      380.91     82.55 o 
   4  -5  10       21.92      -36.51     37.40 o 
   5  -5  10        4.77       -1.98     30.80 o 
   6  -5  10       15.17       12.70     30.55 o 
   7  -5  10       75.67       82.81     57.06 o 
  -6  -4  10        5.69      -92.11     61.41 o 
  -5  -4  10       16.61       40.22     43.41 o 
  -4  -4  10        7.54       39.32     39.66 o 
  -3  -4  10      104.80       78.82     44.79 o 
  -2  -4  10      195.78      197.06     58.96 o 
  -1  -4  10      129.72      138.52     52.70 o 
   0  -4  10      254.54      331.76     70.82 o 
   1  -4  10       28.70       21.96     28.98 o 
   2  -4  10      329.48      334.30     73.86 o 
   3  -4  10      294.59      246.23     43.80 o 
   4  -4  10     1712.80     1573.35     86.54 o 
   5  -4  10      861.23      927.54    128.22 o 
   6  -4  10      113.37      148.75     54.44 o 
   7  -4  10       33.35       18.40     36.90 o 
  -7  -3  10       88.35      109.29     57.49 o 
  -6  -3  10        3.56      -39.07     36.44 o 
  -5  -3  10       50.70       15.61     35.34 o 
  -4  -3  10       45.77       55.60     37.87 o 
  -3  -3  10      269.21      246.76     68.10 o 
  -2  -3  10      374.23      252.12     66.07 o 
  -1  -3  10      796.27      642.84     96.34 o 
   0  -3  10      966.09      891.63    110.42 o 
   1  -3  10     1086.92     1171.54    125.83 o 
   2  -3  10      129.62      137.43     27.92 o 
   3  -3  10      384.78      424.24     45.14 o 
   4  -3  10     2465.61     2540.39    143.50 o 
   5  -3  10     1555.79     1395.64    126.79 o 
   6  -3  10     1002.07     1080.81    141.83 o 
   7  -3  10      128.80      124.99     57.96 o 
   8  -3  10      565.96      708.62    128.58 o 
  -7  -2  10      625.61      538.65    119.63 o 
  -6  -2  10       22.80       56.76     39.67 o 
  -5  -2  10       18.10      -39.77     36.30 o 
  -4  -2  10      626.52      510.30     96.14 o 
  -3  -2  10     4414.85     4253.53    255.22 o 
  -2  -2  10      626.55      608.10     92.35 o 
  -1  -2  10     2068.77     2216.19    170.83 o 
   0  -2  10     1771.15     1597.07    102.81 o 
   1  -2  10     2500.61     2499.59     96.91 o 
   2  -2  10      101.78      113.87     24.23 o 
   3  -2  10     2716.85     2695.71    159.04 o 
   4  -2  10     4550.03     4614.72    142.95 o 
   5  -2  10     4095.33     3882.08    394.63 o 
   6  -2  10      514.61      601.09    106.03 o 
   7  -2  10      239.25      262.58     76.39 o 
   8  -2  10     1305.01     1575.87    186.32 o 
  -7  -1  10      657.55      627.17    118.89 o 
  -6  -1  10       56.39      100.76     46.91 o 
  -5  -1  10      744.78      847.84    120.25 o 
  -4  -1  10     2791.82     3116.89    220.11 o 
  -3  -1  10     2105.24     2199.85    177.94 o 
  -2  -1  10     4356.15     4302.92    241.73 o 
  -1  -1  10     4954.53     5109.10    144.47 o 
   0  -1  10     6790.54     6640.32    164.43 o 
   1  -1  10     6390.69     6392.38    158.41 o 
   2  -1  10     1722.06     1799.19     77.08 o 
   3  -1  10     2716.28     2626.53     92.47 o 
   4  -1  10     7835.71     7661.42    194.23 o 
   5  -1  10     4199.00     4020.02    293.93 o 
   6  -1  10      222.32      187.35     60.80 o 
   7  -1  10      919.07      935.42    131.18 o 
   8  -1  10      594.43      718.43    123.26 o 
   9  -1  10      325.59      476.82    109.05 o 
  -7   0  10     5882.61     5532.20    346.27 o 
  -6   0  10     1311.45     1364.35    161.80 o 
  -5   0  10      165.27      261.78     67.65 o 
  -4   0  10     4278.76     4579.30    266.23 o 
  -3   0  10     4012.84     4069.07    236.06 o 
  -2   0  10     1713.92     1782.95     83.38 o 
  -1   0  10     3733.13     3713.02    117.86 o 
   0   0  10    14649.42    14320.64    310.40 o 
   1   0  10      906.38      824.16     59.54 o 
   2   0  10      543.68      569.02     48.06 o 
   3   0  10     1279.52     1350.50     63.94 o 
   4   0  10     4323.14     4230.63    117.90 o 
   5   0  10     1417.12     1381.82     68.47 o 
   6   0  10       85.72       -0.79     32.03 o 
   7   0  10        4.69       67.06     43.22 o 
   8   0  10      221.71      228.12     73.23 o 
   9   0  10      135.68      177.88     70.60 o 
  -8   1  10      943.90     1189.58    183.45 o 
  -7   1  10      828.27     1026.98    146.10 o 
  -6   1  10      681.19      759.49    118.76 o 
  -5   1  10     1070.43     1066.42    131.14 o 
  -4   1  10     2319.05     2211.11    177.73 o 
  -3   1  10     2134.38     2173.48    167.65 o 
  -2   1  10     1106.65     1177.39     65.32 o 
  -1   1  10     2279.87     2142.36    101.61 o 
   0   1  10     3845.67     3776.14    139.49 o 
   1   1  10       62.45       47.34     17.17 o 
   2   1  10       13.63       -1.06     15.71 o 
   3   1  10      329.89      356.03     29.77 o 
   4   1  10      650.30      567.78     33.41 o 
   5   1  10      554.71      526.85     33.98 o 
   6   1  10     1196.54     1168.45     62.77 o 
   7   1  10      213.84      243.24     68.22 o 
   8   1  10       21.82      -14.77     30.64 o 
   9   1  10      119.48      146.68     62.35 o 
  -8   2  10      975.38     1103.57    175.34 o 
  -7   2  10      502.45      595.37    152.83 o 
  -6   2  10      125.66      204.93     65.33 o 
  -5   2  10      218.12      277.70     67.60 o 
  -4   2  10      239.35      242.00     61.78 o 
  -3   2  10      112.07      113.76     35.00 o 
  -2   2  10       34.93       31.04     15.19 o 
  -1   2  10        1.85      -25.58     17.05 o 
   0   2  10      211.54      200.90     21.69 o 
   1   2  10      114.76       63.14     24.15 o 
   2   2  10     2618.66     2610.57     79.25 o 
   3   2  10       10.35       17.34      9.62 o 
   4   2  10      399.84      426.45     32.81 o 
   5   2  10       61.76       51.26     12.28 o 
   6   2  10      744.85      704.99     52.83 o 
   7   2  10      514.35      538.02     46.77 o 
   8   2  10      182.44      202.86     65.50 o 
   9   2  10        6.33       13.08     42.61 o 
  -8   3  10       74.63      140.81     66.97 o 
  -7   3  10      136.34      184.70     50.46 o 
  -6   3  10       50.58       42.07     29.46 o 
  -5   3  10       38.71       67.63     42.35 o 
  -4   3  10       32.20       -7.41     33.54 o 
  -3   3  10       36.53       22.98     30.72 o 
  -2   3  10       73.79       20.78     16.03 o 
  -1   3  10      262.47      235.82     27.93 o 
   0   3  10     1189.88     1147.66     55.99 o 
   1   3  10     1992.99     2035.61     64.11 o 
   2   3  10     1274.24     1202.18     47.79 o 
   3   3  10      168.86      172.30     26.96 o 
   4   3  10      181.31      146.77     20.42 o 
   5   3  10        7.16        0.69     11.18 o 
   6   3  10      805.63      808.15     72.02 o 
   7   3  10      771.36      736.49     58.79 o 
   8   3  10      416.10      369.85     87.42 o 
   9   3  10      502.91      519.63    107.16 o 
  -8   4  10       20.31       27.54     64.07 o 
  -7   4  10        0.62       65.14     48.00 o 
  -6   4  10        1.93       -3.43     21.78 o 
  -5   4  10      154.42      166.63     38.38 o 
  -4   4  10     1678.49     1633.47    143.64 o 
  -3   4  10      298.96      288.01     33.65 o 
  -2   4  10        0.45      -12.93     18.87 o 
  -1   4  10      178.55      157.27     23.17 o 
   0   4  10     1410.22     1343.63     58.54 o 
   1   4  10     1169.24     1125.75     49.69 o 
   2   4  10      572.28      545.78     31.62 o 
   3   4  10     1041.52      923.88     41.49 o 
   4   4  10     1076.79      898.45     43.48 o 
   5   4  10       42.36       37.02     14.03 o 
   6   4  10      628.97      643.52     49.05 o 
   7   4  10     2783.69     2913.89    127.27 o 
   8   4  10      995.89     1063.04    136.81 o 
   9   4  10        7.89      -43.36     47.81 o 
  -7   5  10       62.15      -16.30     42.55 o 
  -6   5  10      430.66      437.75     94.75 o 
  -5   5  10     1068.61     1173.15    142.89 o 
  -4   5  10     1482.14     1432.40     98.17 o 
  -3   5  10      160.60      210.16     35.03 o 
  -2   5  10        5.88       15.24     11.25 o 
  -1   5  10     2230.97     1990.32     76.35 o 
   0   5  10     1230.30     1157.55     50.66 o 
   1   5  10     1317.05     1179.53     42.84 o 
   2   5  10     1652.38     1638.61     51.83 o 
   3   5  10     2880.39     2685.97     93.69 o 
   4   5  10      803.27      689.79     38.35 o 
   5   5  10      865.62      869.06     63.77 o 
   6   5  10      360.90      365.82     45.42 o 
   7   5  10     1117.78     1152.89     82.35 o 
   8   5  10     1303.68     1479.62    158.98 o 
   9   5  10       25.85       92.67     51.78 o 
  -7   6  10      146.54      187.43     76.71 o 
  -6   6  10       53.36       85.01     53.34 o 
  -5   6  10     1480.38     1610.68    164.22 o 
  -4   6  10     1404.27     1439.56     79.70 o 
  -3   6  10      320.56      327.15     35.12 o 
  -2   6  10       46.47       54.18     12.18 o 
  -1   6  10     1273.54     1219.24     46.05 o 
   0   6  10     3500.23     3190.64     77.21 o 
   1   6  10     1960.63     1863.54     93.75 o 
   2   6  10      426.34      385.48     33.69 o 
   3   6  10     5347.23     5146.20    145.91 o 
   4   6  10     1455.67     1333.91     57.92 o 
   5   6  10       46.41       16.52      9.94 o 
   6   6  10      230.83      244.57     39.24 o 
   7   6  10     2325.96     2574.92    128.25 o 
   8   6  10      506.88      606.11     66.66 o 
  -7   7  10       19.39       27.88     35.08 o 
  -6   7  10       35.43      140.08     56.31 o 
  -5   7  10     1572.01     1675.76    109.99 o 
  -4   7  10     1893.15     2041.16    113.97 o 
  -3   7  10       24.71       24.72     17.60 o 
  -2   7  10      534.15      478.12     37.30 o 
  -1   7  10     3022.28     2792.92    108.74 o 
   0   7  10      926.48      911.68     97.55 o 
   1   7  10       62.89       29.41     31.08 o 
   2   7  10     2300.26     2467.32    166.04 o 
   3   7  10     1073.82      834.85     36.45 o 
   4   7  10      941.69      826.50     47.61 o 
   5   7  10      540.79      513.04     48.98 o 
   6   7  10     1107.19     1005.00    113.00 o 
   7   7  10     1658.00     1911.38    165.52 o 
   8   7  10      698.07      711.22    103.02 o 
  -6   8  10      155.23       60.45     48.99 o 
  -5   8  10     1487.97     1511.63    131.19 o 
  -4   8  10     1635.29     1686.33    103.07 o 
  -3   8  10      538.18      485.97     50.71 o 
  -2   8  10      401.97      340.06     39.08 o 
  -1   8  10     3115.36     3097.47    193.77 o 
   0   8  10     4726.89     4747.27    247.01 o 
   1   8  10      452.31      517.98     81.41 o 
   2   8  10     1093.37     1180.63    122.75 o 
   3   8  10     1532.39     1627.56    146.10 o 
   4   8  10     1067.30      994.08    118.08 o 
   5   8  10       57.33      101.84     45.96 o 
   6   8  10      938.07      949.79    121.25 o 
   7   8  10      693.73      722.33    107.95 o 
  -6   9  10      779.06     1008.33    122.48 o 
  -5   9  10     1428.70     1576.55    152.34 o 
  -4   9  10      644.40      680.99    100.39 o 
  -3   9  10      487.07      532.80     85.18 o 
  -2   9  10      436.26      489.67     82.21 o 
  -1   9  10      396.68      341.42     69.87 o 
   0   9  10     1047.27     1057.14    119.29 o 
   1   9  10     1675.28     1563.42    146.47 o 
   2   9  10      767.75      692.22    100.23 o 
   3   9  10      651.37      654.16     99.62 o 
   4   9  10        3.52      -61.16     44.23 o 
   5   9  10        4.09       48.57     44.97 o 
   6   9  10      121.64      102.09     50.95 o 
   7   9  10       21.10      -63.29     48.03 o 
  -5  10  10      340.71      293.65     70.53 o 
  -4  10  10      936.38      943.44    123.91 o 
  -3  10  10       87.99        1.14     31.58 o 
  -2  10  10       19.79       -0.09     28.33 o 
  -1  10  10        1.79       81.17     40.93 o 
   0  10  10       62.29      -24.71     32.08 o 
   1  10  10      392.66      810.03    112.06 o 
   2  10  10       26.38       30.20     38.03 o 
   3  10  10      455.76      655.52    106.15 o 
   4  10  10      602.54      732.46    114.02 o 
   5  10  10      224.20      258.65     71.08 o 
   6  10  10      991.06      994.19    140.56 o 
  -4  11  10        4.97        3.12     37.47 o 
  -3  11  10       10.14      -10.51     32.74 o 
  -2  11  10      183.53      208.79     64.65 o 
  -1  11  10      754.94      776.26    115.44 o 
   0  11  10      178.67      179.81     62.04 o 
   1  11  10       60.81       10.21     32.06 o 
   2  11  10      626.97      703.30    113.54 o 
   3  11  10     1787.13     2183.80    200.53 o 
   4  11  10      815.80     1016.96    139.59 o 
  -2  12  10     1304.61     1247.35    149.68 o 
  -1  12  10     1688.22     1874.18    186.75 o 
   0  12  10      391.51      483.92     99.06 o 
   1  12  10       56.83       49.64     40.89 o 
  -2  -8  11      189.48      239.10     78.83 o 
  -1  -8  11      265.56      319.91     84.85 o 
   0  -8  11      107.97       31.72     43.44 o 
   1  -8  11       84.49      165.92     66.48 o 
   2  -8  11        0.56      -35.18     43.80 o 
   3  -8  11      296.53      258.65     83.65 o 
   4  -8  11      137.62      101.76     61.94 o 
  -4  -7  11      105.42       75.19     55.73 o 
  -3  -7  11      180.40      169.17     66.52 o 
  -2  -7  11      421.75      217.97     75.16 o 
  -1  -7  11      614.60      607.44    114.08 o 
   0  -7  11       87.65       63.58     50.79 o 
   1  -7  11      226.36      357.38     88.48 o 
   2  -7  11      792.36      728.60    123.67 o 
   3  -7  11      659.42      646.22    115.50 o 
   4  -7  11      650.33      785.40    131.93 o 
   5  -7  11      283.58      357.47     90.72 o 
  -5  -6  11      238.91      268.02     82.66 o 
  -4  -6  11     1153.30     1200.45    165.98 o 
  -3  -6  11     1310.23     1067.68    151.37 o 
  -2  -6  11      101.86      126.79     61.83 o 
  -1  -6  11      530.01      627.27    112.12 o 
   0  -6  11      368.41      424.41     93.75 o 
   1  -6  11     1581.27     1563.60    171.85 o 
   2  -6  11     1875.06     1971.89    194.69 o 
   3  -6  11     2067.48     1995.98    194.87 o 
   4  -6  11      835.60      921.20    135.81 o 
   5  -6  11      648.58      743.27     89.79 o 
   6  -6  11      521.77      520.04    112.97 o 
  -5  -5  11      491.57      449.29    108.43 o 
  -4  -5  11      876.47      775.61    131.72 o 
  -3  -5  11     4165.75     4257.69    293.68 o 
  -2  -5  11     1954.60     1987.12    193.39 o 
  -1  -5  11      810.90      857.85    124.26 o 
   0  -5  11     1423.21     1423.22    158.62 o 
   1  -5  11     4519.63     4588.87    287.24 o 
   2  -5  11     3543.88     3882.29    262.77 o 
   3  -5  11     1880.69     1961.82    186.77 o 
   4  -5  11      729.63      681.79    112.17 o 
   5  -5  11      833.02      853.09    132.96 o 
   6  -5  11      454.36      617.95    119.51 o 
  -6  -4  11      344.71      489.45    111.44 o 
  -5  -4  11      413.57      375.69     97.25 o 
  -4  -4  11     1996.20     1824.59    191.16 o 
  -3  -4  11     3774.74     3632.34    261.08 o 
  -2  -4  11     2989.68     2947.96    227.80 o 
  -1  -4  11      256.78      225.57     68.11 o 
   0  -4  11      560.13      591.49     99.41 o 
   1  -4  11     2371.18     2168.54    191.45 o 
   2  -4  11     1754.69     1853.16    172.00 o 
   3  -4  11      175.75      181.43     39.87 o 
   4  -4  11      990.88      740.98    116.70 o 
   5  -4  11      874.10      816.26    123.66 o 
   6  -4  11       69.63       96.74     54.22 o 
   7  -4  11        4.85       25.43     45.90 o 
  -6  -3  11      679.82      554.24    114.60 o 
  -5  -3  11        1.73      -63.97     48.54 o 
  -4  -3  11     1285.04     1426.86    162.79 o 
  -3  -3  11     4767.76     4196.22    273.93 o 
  -2  -3  11      833.49      872.44    119.09 o 
  -1  -3  11      919.88      806.22    111.40 o 
   0  -3  11      616.43      605.97     95.61 o 
   1  -3  11     1741.36     1710.23    160.25 o 
   2  -3  11      572.11      567.14     56.78 o 
   3  -3  11        1.35      -11.64     31.76 o 
   4  -3  11      156.48      144.94     28.69 o 
   5  -3  11      204.66       88.79     45.13 o 
   6  -3  11        0.31      -64.98     45.42 o 
   7  -3  11        8.19       54.40     47.20 o 
   8  -3  11      123.59      130.41     65.54 o 
  -6  -2  11       48.93      -37.77     39.79 o 
  -5  -2  11        1.46       20.59     31.23 o 
  -4  -2  11      909.24      922.60    130.19 o 
  -3  -2  11     1699.78     1672.49    163.70 o 
  -2  -2  11      843.82      838.21    113.28 o 
  -1  -2  11       77.05      108.70     49.57 o 
   0  -2  11        2.99       21.52     26.49 o 
   1  -2  11     1036.64      992.80    114.41 o 
   2  -2  11     1076.10      992.76     72.24 o 
   3  -2  11       28.84        9.82     17.62 o 
   4  -2  11       75.77       85.42     23.66 o 
   5  -2  11      225.92      214.38     28.38 o 
   6  -2  11       54.97       69.85     46.28 o 
   7  -2  11       20.66       -3.32     33.53 o 
   8  -2  11       45.20      119.53     59.83 o 
  -7  -1  11      478.60      433.45    102.60 o 
  -6  -1  11       28.85      -35.31     36.29 o 
  -5  -1  11      125.92        2.54     33.72 o 
  -4  -1  11      147.76       96.38     50.25 o 
  -3  -1  11     1823.03     1719.43    161.62 o 
  -2  -1  11       62.45       69.82     40.34 o 
  -1  -1  11        3.70        7.08     22.73 o 
   0  -1  11      140.51      124.77     23.89 o 
   1  -1  11     1298.84     1349.42     72.22 o 
   2  -1  11       30.61       19.01     15.70 o 
   3  -1  11      117.37       80.23     37.02 o 
   4  -1  11       12.01       21.06     17.21 o 
   5  -1  11       59.34       71.23     29.38 o 
   6  -1  11      204.92      177.39     58.52 o 
   7  -1  11        3.58      -19.75     32.71 o 
   8  -1  11      122.10      114.61     55.21 o 
  -7   0  11      319.25      249.80     77.31 o 
  -6   0  11       85.84       69.83     46.56 o 
  -5   0  11       52.94       41.48     35.07 o 
  -4   0  11      299.69      310.06     74.48 o 
  -3   0  11      628.38      625.14     95.67 o 
  -2   0  11       17.83        3.66     23.93 o 
  -1   0  11        0.26       -0.68     18.82 o 
   0   0  11      610.95      603.46     47.51 o 
   1   0  11       12.84        7.62     16.14 o 
   2   0  11      122.04      121.63     21.38 o 
   3   0  11       20.50       12.90     26.62 o 
   4   0  11     2083.12     1963.56     92.85 o 
   5   0  11      551.78      573.61     85.05 o 
   6   0  11      139.77      192.96     58.52 o 
   7   0  11      194.97      241.32     68.90 o 
   8   0  11       60.28      113.36     58.41 o 
   9   0  11       49.81      124.40     55.45 o 
  -7   1  11       46.90      105.03     58.11 o 
  -6   1  11        3.30       -7.65     30.22 o 
  -5   1  11        8.81      -48.01     32.11 o 
  -4   1  11        9.84        4.61     27.68 o 
  -3   1  11      108.52       85.97     39.55 o 
  -2   1  11       36.48       -6.67     18.59 o 
  -1   1  11     1298.40     1189.86     66.28 o 
   0   1  11     2347.94     2282.78    107.10 o 
   1   1  11     1135.61     1066.78    112.43 o 
   2   1  11       38.23       61.71     19.43 o 
   3   1  11       12.01      -18.47     12.31 o 
   4   1  11      726.65      704.11     51.18 o 
   5   1  11     4512.74     4277.66    228.19 o 
   6   1  11     2089.85     2077.64    100.85 o 
   7   1  11      171.13      238.79     71.04 o 
   8   1  11      808.18      910.86    136.28 o 
   9   1  11      526.77      819.59    140.23 o 
  -7   2  11      294.40      322.46     64.61 o 
  -6   2  11        3.35       -9.61     28.54 o 
  -5   2  11       33.65       53.88     37.16 o 
  -4   2  11      750.05      755.37    104.18 o 
  -3   2  11      734.73      697.63     94.95 o 
  -2   2  11      212.65      257.20     39.93 o 
  -1   2  11     3152.10     2878.33    154.28 o 
   0   2  11     2542.72     2634.85    113.54 o 
   1   2  11     4508.53     4384.61    105.20 o 
   2   2  11       62.77       59.21     14.74 o 
   3   2  11     1973.50     1996.30     74.68 o 
   4   2  11     2377.13     2334.01     73.27 o 
   5   2  11     3120.48     3063.84    119.88 o 
   6   2  11      727.33      779.39     57.69 o 
   7   2  11     1081.96     1116.32     67.66 o 
   8   2  11      798.13      987.26    139.22 o 
   9   2  11      780.36      814.01    138.32 o 
  -7   3  11      536.20      545.58     82.37 o 
  -6   3  11      408.34      482.13     70.46 o 
  -5   3  11      502.69      582.94     94.82 o 
  -4   3  11     3060.12     3090.67    208.58 o 
  -3   3  11     1162.45     1105.88    116.26 o 
  -2   3  11       12.41       -3.87     14.40 o 
  -1   3  11     1124.47      997.75     56.24 o 
   0   3  11     9989.04     9901.22    234.88 o 
   1   3  11     6290.59     6346.05    135.18 o 
   2   3  11      701.69      713.02     44.42 o 
   3   3  11     1921.59     1828.38     63.44 o 
   4   3  11     6300.47     5545.41    159.70 o 
   5   3  11     3867.67     3615.99    105.68 o 
   6   3  11      756.48      767.47     60.38 o 
   7   3  11     1563.82     1598.04     87.39 o 
   8   3  11      895.41     1095.55    143.44 o 
   9   3  11      182.46      226.27     73.86 o 
  -7   4  11     2106.03     2359.71    239.27 o 
  -6   4  11      758.99      821.82     89.79 o 
  -5   4  11      430.14      400.07     85.46 o 
  -4   4  11     1922.49     2160.34    172.04 o 
  -3   4  11     3095.61     3132.49    144.11 o 
  -2   4  11     2019.34     1870.87    155.95 o 
  -1   4  11     4490.93     4713.74    127.81 o 
   0   4  11    12320.87    11395.12    217.05 o 
   1   4  11     1868.46     1818.94     62.39 o 
   2   4  11     1375.70     1412.35     53.87 o 
   3   4  11     1632.78     1491.70     78.71 o 
   4   4  11     5135.61     4868.48    195.03 o 
   5   4  11     1452.85     1331.35     59.22 o 
   6   4  11      464.23      445.40     48.24 o 
   7   4  11        2.74      -22.85     19.61 o 
   8   4  11      474.42      464.63     92.00 o 
   9   4  11      114.62       82.01     53.83 o 
  -7   5  11      608.89      590.51    124.53 o 
  -6   5  11      223.90      275.25     85.16 o 
  -5   5  11     3266.66     3600.42    174.17 o 
  -4   5  11     3388.39     3764.64    202.97 o 
  -3   5  11     1512.15     1532.91     78.51 o 
  -2   5  11     1119.53     1206.36     77.10 o 
  -1   5  11     2472.50     2335.89     98.87 o 
   0   5  11     3659.52     3433.64    147.86 o 
   1   5  11     1542.04     1462.01     57.86 o 
   2   5  11        0.78      -11.22     10.88 o 
   3   5  11       89.97       56.69     14.45 o 
   4   5  11     1666.93     1721.57     84.02 o 
   5   5  11       28.63       37.30     16.95 o 
   6   5  11       22.79       22.28     19.24 o 
   7   5  11       80.20       51.83     24.21 o 
   8   5  11        8.39       20.94     27.66 o 
  -7   6  11      700.03      752.28    136.83 o 
  -6   6  11      718.69      700.54    119.45 o 
  -5   6  11      204.91       87.82     46.64 o 
  -4   6  11      479.16      497.52     59.78 o 
  -3   6  11       84.43       79.35     19.16 o 
  -2   6  11        3.63      -14.68     11.50 o 
  -1   6  11      482.00      389.08     33.25 o 
   0   6  11      406.19      431.70     29.68 o 
   1   6  11      100.14       87.85     12.56 o 
   2   6  11      695.51      602.29     48.78 o 
   3   6  11       19.88        7.30      8.93 o 
   4   6  11        0.14      -11.85     12.97 o 
   5   6  11      229.61      185.52     25.69 o 
   6   6  11      262.65      268.55     40.50 o 
   7   6  11      270.38      245.25     42.66 o 
   8   6  11      348.37      275.10     69.87 o 
  -6   7  11       55.48      101.47     47.92 o 
  -5   7  11       29.34       44.14     42.96 o 
  -4   7  11       10.44       13.19     25.02 o 
  -3   7  11      191.84      149.80     32.47 o 
  -2   7  11       64.74        8.10     26.32 o 
  -1   7  11       10.38       12.86      9.73 o 
   0   7  11      274.72      178.38     55.87 o 
   1   7  11      671.70      594.28     81.47 o 
   2   7  11      687.94      517.96     33.60 o 
   3   7  11      385.55      368.62     33.67 o 
   4   7  11      356.07      306.55     96.55 o 
   5   7  11       12.50       -1.25     38.50 o 
   6   7  11      208.83      211.78     58.68 o 
   7   7  11      399.13      410.19     76.66 o 
   8   7  11      474.68      524.58     86.96 o 
  -6   8  11        2.44      -36.35     38.24 o 
  -5   8  11       73.67       39.32     77.91 o 
  -4   8  11      414.61      441.87     56.32 o 
  -3   8  11      373.10      347.09     45.49 o 
  -2   8  11       98.31       86.84     21.19 o 
  -1   8  11        1.06        2.86      7.48 o 
   0   8  11       21.26       33.71     29.26 o 
   1   8  11        3.45       36.66     29.61 o 
   2   8  11      499.76      497.39     81.43 o 
   3   8  11      876.15      858.36    106.91 o 
   4   8  11      573.39      559.18     91.70 o 
   5   8  11      114.32       59.42     44.12 o 
   6   8  11        9.60       33.37     39.61 o 
   7   8  11      731.54      660.66    104.73 o 
  -5   9  11      232.04      271.17     71.10 o 
  -4   9  11      491.31      358.39     77.74 o 
  -3   9  11        4.98      -13.51     31.42 o 
  -2   9  11      151.04      190.88     55.53 o 
  -1   9  11      733.05      697.33     98.01 o 
   0   9  11      649.37      605.70     92.60 o 
   1   9  11      100.71      109.97     46.84 o 
   2   9  11      553.60      564.41     91.68 o 
   3   9  11     2228.81     2358.08    188.13 o 
   4   9  11      642.77      687.46    105.98 o 
   5   9  11       34.77      -65.62     43.75 o 
   6   9  11       77.01       22.42     37.49 o 
   7   9  11      819.92      844.38    123.18 o 
  -4  10  11      617.07      774.53    113.40 o 
  -3  10  11      116.10       93.52     46.37 o 
  -2  10  11       82.62       87.39     48.36 o 
  -1  10  11     1010.66     1035.49    125.24 o 
   0  10  11      910.92      997.74    124.35 o 
   1  10  11      116.17      185.75     56.29 o 
   2  10  11      412.90      319.88     75.10 o 
   3  10  11     2092.74     2415.34    201.63 o 
   4  10  11      545.23      516.94     96.82 o 
   5  10  11       40.91       36.81     44.82 o 
   6  10  11      296.76      350.76     88.15 o 
  -3  11  11       64.10       14.52     35.42 o 
  -2  11  11      325.43      306.57     74.97 o 
  -1  11  11     1167.12     1063.50    134.47 o 
   0  11  11      359.54      341.80     81.41 o 
   1  11  11      128.78      217.21     67.28 o 
   2  11  11      914.37     1058.10    139.23 o 
   3  11  11     1571.59     1724.36    179.17 o 
   4  11  11      453.63      535.85    106.83 o 
  -1  12  11      882.89      940.72    135.70 o 
   0  12  11      827.81     1105.87    146.90 o 
  -1  -8  12      791.71      747.25    135.58 o 
   0  -8  12      250.89      252.32     86.14 o 
   1  -8  12      546.53      558.38    119.66 o 
   2  -8  12      441.84      344.36     94.35 o 
  -3  -7  12        8.90       17.91     42.56 o 
  -2  -7  12      450.97      377.18     95.86 o 
  -1  -7  12      312.63      287.63     87.96 o 
   0  -7  12      239.51      218.76     75.64 o 
   1  -7  12     1069.44     1092.53    153.60 o 
   2  -7  12     1362.38     1461.08    179.20 o 
   3  -7  12      132.43      155.69     67.88 o 
   4  -7  12       13.29       26.15     41.90 o 
  -4  -6  12      447.72      454.54    108.76 o 
  -3  -6  12      417.76      303.05     87.66 o 
  -2  -6  12     1188.01     1058.67    153.36 o 
  -1  -6  12      130.33      100.86     54.32 o 
   0  -6  12      670.02      591.53    111.93 o 
   1  -6  12     1635.11     1846.45    191.91 o 
   2  -6  12     2007.78     2025.10    203.12 o 
   3  -6  12       10.17      -49.22     46.77 o 
   4  -6  12       11.55      -70.20     49.44 o 
   5  -6  12      757.28      657.56    122.77 o 
  -5  -5  12      422.63      401.95    106.06 o 
  -4  -5  12      354.58      343.79     92.26 o 
  -3  -5  12      928.39      916.24    139.81 o 
  -2  -5  12      874.98      833.65    132.99 o 
  -1  -5  12      511.95      512.54    102.29 o 
   0  -5  12      491.37      427.00     92.12 o 
   1  -5  12      983.94     1279.02    155.07 o 
   2  -5  12     1368.31     1354.84    161.56 o 
   3  -5  12       99.15       68.92     45.16 o 
   4  -5  12        1.33      -77.91     51.94 o 
   5  -5  12      229.37      258.34     71.81 o 
   6  -5  12      566.71      580.29    120.23 o 
  -5  -4  12      533.85      650.35    123.61 o 
  -4  -4  12       13.40       64.30     48.01 o 
  -3  -4  12     1216.15     1102.63    148.72 o 
  -2  -4  12      332.73      340.39     81.69 o 
  -1  -4  12       62.48      -16.16     33.46 o 
   0  -4  12       26.96      -34.56     37.96 o 
   1  -4  12     1769.81     1494.98    163.13 o 
   2  -4  12       47.49       24.50     34.16 o 
   3  -4  12      549.33      428.16     52.29 o 
   4  -4  12      136.89      114.58     53.60 o 
   5  -4  12       38.57       25.54     36.48 o 
   6  -4  12       11.05       63.45     45.69 o 
   7  -4  12      169.40      271.58     84.13 o 
  -6  -3  12      267.81      306.26     87.11 o 
  -5  -3  12       38.28       -4.95     35.66 o 
  -4  -3  12      154.56      149.44     61.15 o 
  -3  -3  12       62.95       75.24     46.52 o 
  -2  -3  12      425.10      418.50     87.44 o 
  -1  -3  12        3.85       33.88     36.50 o 
   0  -3  12       16.66       27.07     31.54 o 
   1  -3  12        7.35      -39.09     37.73 o 
   2  -3  12      230.39      270.47     54.96 o 
   3  -3  12      991.80      874.95     71.62 o 
   4  -3  12     2494.69     2465.84    100.99 o 
   5  -3  12      392.11      480.73     97.43 o 
   6  -3  12      278.34      334.34     84.43 o 
   7  -3  12      356.17      387.50     96.05 o 
  -6  -2  12        0.68      -27.24     46.10 o 
  -5  -2  12      171.69      216.38     68.42 o 
  -4  -2  12      220.96      264.96     83.40 o 
  -3  -2  12      246.83      244.03     69.49 o 
  -2  -2  12       63.44       97.02     43.40 o 
  -1  -2  12     1494.27     1675.52    162.68 o 
   0  -2  12      374.24      374.18     77.85 o 
   1  -2  12     1021.27      943.06    121.37 o 
   2  -2  12     1558.80     1467.88     92.13 o 
   3  -2  12     3650.37     3611.35    143.64 o 
   4  -2  12     1665.11     1694.37     92.69 o 
   5  -2  12     1534.85     1563.15    163.72 o 
   6  -2  12      243.70      292.89     79.43 o 
   7  -2  12      347.55      412.94    102.28 o 
   8  -2  12      787.49      896.67    146.39 o 
  -6  -1  12      633.27      596.52    120.12 o 
  -5  -1  12       21.02      -60.69     40.46 o 
  -4  -1  12      788.58      861.38    125.36 o 
  -3  -1  12     4987.46     4954.07    289.95 o 
  -2  -1  12     4314.14     4435.09    267.97 o 
  -1  -1  12     1475.17     1421.29    143.54 o 
   0  -1  12     1315.22     1400.08    140.98 o 
   1  -1  12     5086.06     4951.79    248.53 o 
   2  -1  12     2741.26     2653.41    122.34 o 
   3  -1  12     1772.79     1740.71     94.29 o 
   4  -1  12     1270.83     1200.02     77.44 o 
   5  -1  12     3120.73     2937.71    115.42 o 
   6  -1  12      497.01      654.22    112.59 o 
   7  -1  12      141.54      192.88     64.54 o 
   8  -1  12      507.70      578.97    118.26 o 
  -7   0  12      442.93      523.21    112.67 o 
  -6   0  12      560.41      701.75    124.84 o 
  -5   0  12      315.74      300.42     79.84 o 
  -4   0  12     1473.69     1610.38    168.00 o 
  -3   0  12     5038.61     4799.33    278.62 o 
  -2   0  12     5088.03     5385.57    286.41 o 
  -1   0  12      547.02      574.68     89.59 o 
   0   0  12     2890.76     2662.63    190.20 o 
   1   0  12     2248.62     2149.57     93.28 o 
   2   0  12      560.86      572.91     54.53 o 
   3   0  12     1472.67     1479.60     85.86 o 
   4   0  12     5469.39     5462.51    173.15 o 
   5   0  12     1969.63     1789.76    175.19 o 
   6   0  12      297.80      383.99     81.86 o 
   7   0  12        0.82      -35.62     36.63 o 
   8   0  12      355.47      482.19    106.53 o 
  -7   1  12     3474.02     3190.87    273.76 o 
  -6   1  12      807.56      675.33    123.11 o 
  -5   1  12       59.22      132.46     53.04 o 
  -4   1  12     1253.29     1069.07    133.60 o 
  -3   1  12     4634.05     4936.27    279.26 o 
  -2   1  12     2584.73     2729.69    191.63 o 
  -1   1  12       29.33      101.41     40.59 o 
   0   1  12      154.03      168.60     26.99 o 
   1   1  12     2752.19     2743.62    102.46 o 
   2   1  12     1990.60     2058.12     89.11 o 
   3   1  12      448.69      386.92     37.36 o 
   4   1  12      416.60      358.98     42.35 o 
   5   1  12      979.35      898.77     64.57 o 
   6   1  12       22.41       27.72     32.49 o 
   7   1  12      135.92       91.47     51.19 o 
   8   1  12      303.70      494.21    102.23 o 
   9   1  12      191.61      199.82     82.31 o 
  -7   2  12     1048.77     1038.92    150.54 o 
  -6   2  12       23.15       72.67     43.49 o 
  -5   2  12       13.29       -0.11     22.68 o 
  -4   2  12      414.93      497.52     91.15 o 
  -3   2  12      970.20      976.44    116.56 o 
  -2   2  12        5.01        6.59     23.35 o 
  -1   2  12      281.50      290.78     43.84 o 
   0   2  12     1390.60     1439.45    127.17 o 
   1   2  12      640.80      563.36     42.78 o 
   2   2  12      214.06      195.07     25.79 o 
   3   2  12      193.25      158.49     20.67 o 
   4   2  12      430.93      343.93     29.84 o 
   5   2  12      133.32      110.74     20.42 o 
   6   2  12      138.82      105.77     25.11 o 
   7   2  12      133.92      138.68     54.30 o 
   8   2  12      105.53      172.38     63.28 o 
   9   2  12      109.15      152.96     69.34 o 
  -7   3  12      518.71      533.42    155.06 o 
  -6   3  12       70.19       66.06     45.00 o 
  -5   3  12      134.37       38.28     33.63 o 
  -4   3  12       60.41       56.74     38.79 o 
  -3   3  12     3665.31     3606.49    224.56 o 
  -2   3  12     1062.05      981.07     79.94 o 
  -1   3  12      272.16      312.22     34.44 o 
   0   3  12        8.60       15.29     16.94 o 
   1   3  12      411.72      401.62     31.76 o 
   2   3  12        1.72        4.83     11.66 o 
   3   3  12      667.85      609.69     43.75 o 
   4   3  12      169.30      141.75     20.61 o 
   5   3  12        1.55       -3.78     12.78 o 
   6   3  12       79.06       43.98     15.83 o 
   7   3  12        3.67        7.21     13.24 o 
   8   3  12        8.34       45.61     43.47 o 
   9   3  12      351.08      395.70     93.98 o 
  -7   4  12      327.86      299.61     98.97 o 
  -6   4  12        1.36        0.19     25.16 o 
  -5   4  12      122.77       95.01     44.62 o 
  -4   4  12     1091.36     1019.21    123.37 o 
  -3   4  12       70.48       31.70     26.67 o 
  -2   4  12      228.14      196.02     29.59 o 
  -1   4  12      376.10      338.88     43.23 o 
   0   4  12      206.03      145.94     37.79 o 
   1   4  12        0.52        7.03     12.73 o 
   2   4  12       15.72        8.06      9.67 o 
   3   4  12       27.63       10.73     12.98 o 
   4   4  12       11.51       27.65     14.85 o 
   5   4  12        0.85       18.18     14.27 o 
   6   4  12      710.97      703.65     60.56 o 
   7   4  12       42.86       36.47     28.65 o 
   8   4  12      103.48      178.77     61.94 o 
  -7   5  12       26.51       54.25     55.28 o 
  -6   5  12      603.88      632.62    124.03 o 
  -5   5  12       86.38       22.50     35.73 o 
  -4   5  12      205.86      224.73     60.24 o 
  -3   5  12       77.63       82.96     21.85 o 
  -2   5  12      252.13      213.06     35.40 o 
  -1   5  12      134.87      119.29     26.85 o 
   0   5  12      595.03      559.66     40.91 o 
   1   5  12     1388.46     1271.92     58.43 o 
   2   5  12       39.70       34.08     10.79 o 
   3   5  12       61.37       29.52     12.15 o 
   4   5  12      604.57      548.01     41.51 o 
   5   5  12     1690.34     1753.51     94.71 o 
   6   5  12      786.64      875.49     70.33 o 
   7   5  12      707.71      682.74     72.52 o 
   8   5  12      677.30      559.32    105.45 o 
  -6   6  12      138.19       94.40     57.65 o 
  -5   6  12       30.97       55.60     40.94 o 
  -4   6  12      584.98      575.54     69.74 o 
  -3   6  12      366.23      390.57     35.65 o 
  -2   6  12        7.92       -2.06     23.27 o 
  -1   6  12      532.89      491.72     48.46 o 
   0   6  12     2784.30     2734.41     85.01 o 
   1   6  12     2245.64     2180.15     69.97 o 
   2   6  12      308.28      289.58     25.10 o 
   3   6  12     1226.08     1213.52     72.68 o 
   4   6  12     1145.41     1108.34     70.89 o 
   5   6  12     1533.59     1644.69     91.35 o 
   6   6  12      610.55      712.63     67.16 o 
   7   6  12     1837.62     1874.80    109.87 o 
  -6   7  12       38.94       24.38     31.52 o 
  -5   7  12      147.97      154.63     55.72 o 
  -4   7  12     1764.24     1833.27    115.27 o 
  -3   7  12      613.44      726.00     67.78 o 
  -2   7  12       32.97       -8.76     12.35 o 
  -1   7  12       65.88       41.05     24.62 o 
   0   7  12     6426.11     5258.04    339.32 o 
   1   7  12     3995.31     3583.77    108.44 o 
   2   7  12      637.98      576.33     89.71 o 
   3   7  12     1347.15     1336.44     69.12 o 
   4   7  12     2979.72     2795.32    135.14 o 
   5   7  12     2343.71     2282.12    174.47 o 
   6   7  12      562.28      613.46     94.01 o 
   7   7  12      805.94      857.10    109.88 o 
  -5   8  12      837.33      886.88    121.26 o 
  -4   8  12     1970.73     2092.95    122.27 o 
  -3   8  12     1127.26     1199.48     84.05 o 
  -2   8  12     1572.29     1712.10    130.58 o 
  -1   8  12     2241.48     2236.98    169.98 o 
   0   8  12     2928.09     2796.10    189.35 o 
   1   8  12     1548.27     1518.95    140.17 o 
   2   8  12      685.62      684.10     95.57 o 
   3   8  12      926.66     1038.27    119.81 o 
   4   8  12     2785.91     2995.89    207.93 o 
   5   8  12      397.23      543.88     91.05 o 
   6   8  12      435.77      488.70     89.72 o 
   7   8  12      577.62      493.93     90.72 o 
  -5   9  12      942.61     1035.10    127.37 o 
  -4   9  12     1984.78     2160.15    184.09 o 
  -3   9  12     1126.88     1342.33    143.25 o 
  -2   9  12       93.80       74.58     40.34 o 
  -1   9  12     1996.19     2159.64    173.86 o 
   0   9  12     2993.97     3118.40    211.65 o 
   1   9  12     1718.64     1702.79    156.14 o 
   2   9  12      173.71      145.93     52.87 o 
   3   9  12      301.29      279.71     68.70 o 
   4   9  12      801.72      714.53    106.70 o 
   5   9  12      333.10      300.20     78.07 o 
   6   9  12      140.39      116.14     59.19 o 
  -4  10  12      385.60      339.93     80.92 o 
  -3  10  12       85.59       68.56     46.01 o 
  -2  10  12       26.16      -42.45     39.95 o 
  -1  10  12      740.90      827.01    115.14 o 
   0  10  12      479.69      464.47     87.08 o 
   1  10  12       18.78       16.13     29.06 o 
   2  10  12       16.85       -2.47     39.45 o 
   3  10  12        1.55      -27.53     33.98 o 
   4  10  12      114.89       51.42     42.51 o 
   5  10  12        4.33      -24.50     37.06 o 
  -3  11  12        4.99      -23.00     36.04 o 
  -2  11  12        1.08       -4.76     32.58 o 
  -1  11  12       64.04       13.46     36.95 o 
   0  11  12        0.75       26.76     39.28 o 
   1  11  12        8.71      -61.00     44.00 o 
   2  11  12       61.25       46.92     50.85 o 
   3  11  12      200.25      255.58     77.18 o 
  -1  -7  13      220.73      189.46     71.80 o 
   0  -7  13      383.38      318.03     89.57 o 
   1  -7  13      123.48       54.71     47.79 o 
   2  -7  13       40.31       20.51     39.41 o 
   3  -7  13      130.38      179.29     72.48 o 
  -3  -6  13       48.92      -30.29     45.85 o 
  -2  -6  13       49.13        9.95     42.49 o 
  -1  -6  13       10.24      107.58     54.65 o 
   0  -6  13      241.60      345.68     93.56 o 
   1  -6  13     1129.52     1108.03    156.70 o 
   2  -6  13      406.83      343.41     94.61 o 
   3  -6  13      126.08       83.53     51.86 o 
   4  -6  13      167.81       81.59     60.84 o 
  -4  -5  13      761.35      567.88    119.51 o 
  -3  -5  13      598.69      452.12    104.15 o 
  -2  -5  13      255.37      212.88     77.87 o 
  -1  -5  13      607.69      611.60    114.68 o 
   0  -5  13      769.91      613.09    117.09 o 
   1  -5  13      729.84      811.34    128.29 o 
   2  -5  13      779.47     1016.96    145.52 o 
   3  -5  13      802.06      755.77    128.36 o 
   4  -5  13      123.89      214.66     72.08 o 
   5  -5  13      216.91      176.37     72.39 o 
  -4  -4  13      582.61      558.48    116.30 o 
  -3  -4  13      442.94      386.72     93.63 o 
  -2  -4  13      879.89      881.74    136.36 o 
  -1  -4  13      110.40      191.03     68.58 o 
   0  -4  13       23.85       58.82     43.98 o 
   1  -4  13     2050.55     2109.19    199.15 o 
   2  -4  13     3504.10     3471.15    258.03 o 
   3  -4  13      737.97      629.69    111.78 o 
   4  -4  13       31.21        2.72     41.75 o 
   5  -4  13      237.16      327.48     58.82 o 
   6  -4  13      639.55      506.40    109.92 o 
  -5  -3  13      364.74      356.60     92.16 o 
  -4  -3  13      113.13      166.34     61.65 o 
  -3  -3  13      405.52      443.18     93.80 o 
  -2  -3  13     1029.53     1006.83    139.23 o 
  -1  -3  13      409.18      385.02     86.00 o 
   0  -3  13      340.69      287.15     72.81 o 
   1  -3  13     1175.88     1082.34    138.34 o 
   2  -3  13     1604.99     1736.39    173.82 o 
   3  -3  13      465.91      425.87     52.83 o 
   4  -3  13       24.85       23.35     33.41 o 
   5  -3  13      190.88      157.37     58.30 o 
   6  -3  13      632.83      604.99    116.02 o 
   7  -3  13      276.14      317.27     90.56 o 
  -5  -2  13      443.35      468.52    103.50 o 
  -4  -2  13      581.17      534.00    106.03 o 
  -3  -2  13     1771.44     1593.51    172.22 o 
  -2  -2  13     1273.19     1277.17    149.56 o 
  -1  -2  13       55.65       58.51     42.38 o 
   0  -2  13       75.63       57.30     29.41 o 
   1  -2  13     1880.90     1807.05    172.09 o 
   2  -2  13     3962.72     4578.95    276.52 o 
   3  -2  13      144.95      146.84     32.67 o 
   4  -2  13       10.55      -35.23     23.49 o 
   5  -2  13      968.38     1038.38    140.96 o 
   6  -2  13     1698.38     1884.20    194.21 o 
   7  -2  13      205.40      293.37     84.61 o 
  -6  -1  13      732.38      867.19    141.17 o 
  -5  -1  13      779.32      749.69    127.88 o 
  -4  -1  13      369.95      327.25     88.12 o 
  -3  -1  13     2829.00     2839.67    224.98 o 
  -2  -1  13     1970.07     2034.89    185.02 o 
  -1  -1  13      137.17      115.83     50.26 o 
   0  -1  13      590.08      541.01     93.28 o 
   1  -1  13     3588.22     3419.65    233.37 o 
   2  -1  13     2092.00     2138.22    114.09 o 
   3  -1  13      366.78      427.48     50.51 o 
   4  -1  13      699.85      661.99     60.93 o 
   5  -1  13      361.93      349.14     81.31 o 
   6  -1  13      462.77      563.25    102.70 o 
   7  -1  13       46.85       27.87     41.08 o 
   8  -1  13       22.45       36.18     48.74 o 
  -6   0  13      763.80      810.21    135.74 o 
  -5   0  13      306.76      285.09     80.90 o 
  -4   0  13      294.10      284.08     74.77 o 
  -3   0  13     1892.15     1705.04    170.74 o 
  -2   0  13      734.61      782.83    113.34 o 
  -1   0  13       18.52       23.36     26.48 o 
   0   0  13        0.87        2.34     28.29 o 
   1   0  13     2202.97     2265.01    180.47 o 
   2   0  13     1300.04     1334.55     87.48 o 
   3   0  13       41.73       17.01     50.61 o 
   4   0  13      382.98      437.93     48.76 o 
   5   0  13       86.51       93.61     24.26 o 
   6   0  13        0.04      -40.32     38.14 o 
   7   0  13        6.07      -11.64     30.20 o 
   8   0  13       37.31       70.39     46.31 o 
  -6   1  13      288.93      243.98     76.76 o 
  -5   1  13       63.72       28.61     34.89 o 
  -4   1  13      577.49      554.98    103.02 o 
  -3   1  13       76.01       92.17     44.54 o 
  -2   1  13       10.43       18.44     34.30 o 
  -1   1  13       19.13        3.71     22.90 o 
   0   1  13      267.48      277.75     63.48 o 
   1   1  13      126.88      133.37     33.97 o 
   2   1  13      226.26      235.38     37.59 o 
   3   1  13     1477.53     1537.16    138.00 o 
   4   1  13     2927.35     2788.08    124.62 o 
   5   1  13      592.97      561.27     54.80 o 
   6   1  13      515.61      473.55     94.17 o 
   7   1  13      223.11      221.33     71.83 o 
   8   1  13      261.46      279.03     86.48 o 
  -6   2  13        0.01      -45.51     38.69 o 
  -5   2  13        2.39       20.27     37.64 o 
  -4   2  13        0.44      -45.89     35.78 o 
  -3   2  13      317.81      190.21     60.01 o 
  -2   2  13       67.11       65.36     41.95 o 
  -1   2  13     2743.87     2800.55    191.29 o 
   0   2  13     1984.57     2034.97    176.80 o 
   1   2  13      937.79      978.21     79.64 o 
   2   2  13      132.56      125.49     19.70 o 
   3   2  13      694.47      733.30     44.42 o 
   4   2  13     1412.87     1378.66     67.67 o 
   5   2  13     2999.69     3128.70    127.76 o 
   6   2  13      482.65      588.17     54.81 o 
   7   2  13      140.20      139.79     59.21 o 
   8   2  13      445.01      445.34     99.06 o 
  -7   3  13      178.04      134.55     56.12 o 
  -6   3  13      467.26      453.80     95.32 o 
  -5   3  13        1.13       23.17     37.81 o 
  -4   3  13        7.09      -64.14     42.76 o 
  -3   3  13     1218.70     1229.09    133.63 o 
  -2   3  13     5582.08     5665.67    281.94 o 
  -1   3  13      760.42      892.78     75.17 o 
   0   3  13     1583.51     1748.72    116.52 o 
   1   3  13     3632.41     3549.42    139.85 o 
   2   3  13      744.38      763.65     62.53 o 
   3   3  13      734.07      761.13     44.61 o 
   4   3  13     2732.65     2741.75    108.29 o 
   5   3  13     3756.12     3845.02    125.60 o 
   6   3  13      712.70      811.46     77.75 o 
   7   3  13      425.82      348.19     82.75 o 
   8   3  13      311.50      180.63     66.49 o 
  -7   4  13      844.34      976.11    111.94 o 
  -6   4  13      372.74      367.97     66.36 o 
  -5   4  13      203.43      178.44     62.96 o 
  -4   4  13     3234.00     3289.72    226.00 o 
  -3   4  13     1866.38     1991.24    168.31 o 
  -2   4  13     1460.10     1459.33    100.57 o 
  -1   4  13      996.63      947.15     61.12 o 
   0   4  13     3479.86     3339.77    139.16 o 
   1   4  13     1847.07     1739.90    108.04 o 
   2   4  13     1899.97     1966.65     81.59 o 
   3   4  13      413.28      391.00     45.25 o 
   4   4  13     2688.90     2841.04    121.67 o 
   5   4  13     3370.10     3432.64    127.27 o 
   6   4  13      489.89      515.26     53.67 o 
   7   4  13        3.32       -2.52     14.81 o 
   8   4  13      448.06      421.71     89.95 o 
  -6   5  13     1391.85     1362.12    121.58 o 
  -5   5  13       45.39       17.51     37.41 o 
  -4   5  13      342.92      488.46     89.31 o 
  -3   5  13     3118.56     3051.33    201.57 o 
  -2   5  13     1238.91     1221.73     71.47 o 
  -1   5  13      474.41      495.55     51.92 o 
   0   5  13     1986.03     1849.32    102.19 o 
   1   5  13     3009.39     2810.89    113.68 o 
   2   5  13      358.31      290.78     30.43 o 
   3   5  13       38.05       20.79     16.82 o 
   4   5  13     1570.65     1688.38    105.60 o 
   5   5  13     1282.95     1219.24     77.66 o 
   6   5  13       91.73      101.54     27.61 o 
   7   5  13       56.80       35.95     22.57 o 
   8   5  13      235.17      273.79     70.68 o 
  -6   6  13       55.27       59.05     48.08 o 
  -5   6  13       39.93       80.23     37.32 o 
  -4   6  13      307.51      264.51     46.67 o 
  -3   6  13     1389.38     1391.06     95.30 o 
  -2   6  13      207.86      222.89     31.06 o 
  -1   6  13      480.85      429.64     48.15 o 
   0   6  13      808.11      780.92     48.14 o 
   1   6  13     1057.28      960.84     76.41 o 
   2   6  13       33.41        0.54     10.08 o 
   3   6  13      117.05      103.79     21.50 o 
   4   6  13      358.00      386.64     44.40 o 
   5   6  13      296.52      279.10     40.75 o 
   6   6  13        3.56      -11.34     40.34 o 
   7   6  13      188.77      167.65     50.71 o 
  -6   7  13       75.22       32.00     43.49 o 
  -5   7  13        5.59      -60.98     44.71 o 
  -4   7  13      385.71      461.33     59.57 o 
  -3   7  13      760.12      815.60     59.78 o 
  -2   7  13       24.84        3.04     15.48 o 
  -1   7  13        1.56        0.10     10.22 o 
   0   7  13       27.79       38.17      9.39 o 
   1   7  13       42.30       21.99      6.68 o 
   2   7  13        4.42       -8.59     11.84 o 
   3   7  13       84.40       65.44     20.80 o 
   4   7  13      579.95      586.57     53.78 o 
   5   7  13      217.55      211.81     59.83 o 
   6   7  13       48.52       38.18     38.60 o 
   7   7  13        0.18       35.70     37.33 o 
  -4   8  13        5.74        5.68     38.33 o 
  -3   8  13      263.68      247.91     64.47 o 
  -2   8  13      930.95     1067.57    124.27 o 
  -1   8  13      246.08      234.78     61.45 o 
   0   8  13      115.31      133.22     49.09 o 
   1   8  13        2.39        4.67     25.95 o 
   2   8  13        5.55      -31.59     34.41 o 
   3   8  13        5.05      -12.32     26.13 o 
   4   8  13      182.76      282.02     69.76 o 
   5   8  13       14.54       46.63     36.17 o 
   6   8  13       23.52       33.08     33.76 o 
   7   8  13       40.70       95.88     47.35 o 
  -4   9  13       48.47       85.90     47.61 o 
  -3   9  13       28.83      195.05     62.56 o 
  -2   9  13      299.76      321.01     77.25 o 
  -1   9  13      176.67      189.06     61.65 o 
   0   9  13        3.68       11.06     35.32 o 
   1   9  13      266.49      336.31     74.53 o 
   2   9  13        0.84       -8.35     37.61 o 
   3   9  13       18.03       45.07     35.83 o 
   4   9  13       63.26      109.85     48.95 o 
   5   9  13       30.75        3.91     37.90 o 
   6   9  13       66.91       83.36     49.24 o 
  -3  10  13      155.05      127.44     51.08 o 
  -2  10  13       39.49      -15.16     36.91 o 
  -1  10  13        0.62       25.52     27.30 o 
   0  10  13      826.85      843.65    116.83 o 
   1  10  13      876.55      956.32    126.47 o 
   2  10  13      149.74      192.56     60.96 o 
   3  10  13      406.37      366.25     83.64 o 
   4  10  13     1334.25     1256.04    152.93 o 
   5  10  13      758.23      813.25    125.51 o 
  -2  11  13       32.70      -17.06     36.72 o 
  -1  11  13      341.43      317.25     80.21 o 
   0  11  13     1516.94     1471.91    161.84 o 
   1  11  13      832.39      872.19    127.21 o 
   2  11  13      724.48      780.94    123.61 o 
   3  11  13      486.38      541.53    108.24 o 
  -1  -6  14     1704.69     1692.24    200.83 o 
   0  -6  14     1225.10     1290.48    173.58 o 
   1  -6  14      540.25      377.56     96.82 o 
   2  -6  14      623.99      665.00    128.16 o 
   3  -6  14     1566.25     1676.42    199.32 o 
  -3  -5  14      271.95      204.38     71.63 o 
  -2  -5  14     1854.42     1860.41    208.62 o 
  -1  -5  14     3052.40     3097.00    264.36 o 
   0  -5  14     1125.63     1244.14    169.86 o 
   1  -5  14     1090.23     1111.59    155.44 o 
   2  -5  14     2129.11     1862.56    202.72 o 
   3  -5  14      243.40      398.65     94.57 o 
   4  -5  14       91.37       93.65     56.43 o 
  -4  -4  14       50.04       41.60     44.66 o 
  -3  -4  14      139.80       85.22     47.69 o 
  -2  -4  14     1103.93     1370.66    173.10 o 
  -1  -4  14     1843.22     1742.63    191.64 o 
   0  -4  14       57.63       70.94     48.66 o 
   1  -4  14        4.83        0.77     33.78 o 
   2  -4  14      345.48      345.31     89.33 o 
   3  -4  14      137.65       86.03     50.68 o 
   4  -4  14       19.03      -26.19     32.69 o 
   5  -4  14        1.07      -33.43     39.98 o 
  -4  -3  14        7.31       55.51     49.93 o 
  -3  -3  14       24.09       27.43     36.40 o 
  -2  -3  14      214.61      172.62     61.60 o 
  -1  -3  14      171.92      236.49     70.04 o 
   0  -3  14        8.30       28.52     39.38 o 
   1  -3  14      102.92      109.87     52.09 o 
   2  -3  14       84.39       88.22     46.95 o 
   3  -3  14       92.23       61.37     44.53 o 
   4  -3  14      645.71      581.98    108.41 o 
   5  -3  14        0.29        2.48     26.39 o 
   6  -3  14      143.52      221.27     77.38 o 
  -5  -2  14       28.44       26.32     37.58 o 
  -4  -2  14        5.57      -17.84     37.37 o 
  -3  -2  14      612.44      624.80    115.92 o 
  -2  -2  14        0.16       14.58     34.37 o 
  -1  -2  14       55.65       52.45     42.71 o 
   0  -2  14       77.16       54.75     43.18 o 
   1  -2  14      252.23      300.14     73.79 o 
   2  -2  14      420.97      396.22     88.02 o 
   3  -2  14      722.57      848.90    122.00 o 
   4  -2  14       34.38       46.70     41.43 o 
   5  -2  14      105.11      137.07     57.32 o 
   6  -2  14      936.06     1033.77    148.27 o 
   7  -2  14      290.57      389.89    101.15 o 
  -5  -1  14      243.93      236.77     78.18 o 
  -4  -1  14      486.24      512.20    104.40 o 
  -3  -1  14      336.55      402.20     92.75 o 
  -2  -1  14      404.33      269.33     79.21 o 
  -1  -1  14      204.43      297.38     75.59 o 
   0  -1  14       46.36       73.32     44.32 o 
   1  -1  14      534.02      411.35     86.90 o 
   2  -1  14      619.60      645.81    107.32 o 
   3  -1  14     1443.87     1363.20     92.71 o 
   4  -1  14     1727.53     1849.10    106.30 o 
   5  -1  14      179.15      144.86     56.05 o 
   6  -1  14        1.69      -13.02     30.96 o 
   7  -1  14      593.84      872.57    137.37 o 
  -6   0  14      225.06      192.64     78.61 o 
  -5   0  14       72.46       87.86     50.25 o 
  -4   0  14      470.01      344.11     89.49 o 
  -3   0  14      548.21      622.94    107.95 o 
  -2   0  14     2179.20     2057.45    186.33 o 
  -1   0  14      181.30      181.70     59.27 o 
   0   0  14        9.36       50.13     37.65 o 
   1   0  14     1628.91     1824.10    167.05 o 
   2   0  14     8732.17     9081.57    399.97 o 
   3   0  14     1403.18     1448.41    189.72 o 
   4   0  14        2.84      -36.59     24.40 o 
   5   0  14      381.24      407.14     85.34 o 
   6   0  14      639.21      724.70    116.66 o 
   7   0  14      179.24      241.04     75.48 o 
   8   0  14      163.32      213.31     76.01 o 
  -6   1  14      687.20      850.65    143.23 o 
  -5   1  14       48.71       10.41     37.14 o 
  -4   1  14      304.34      403.22     89.31 o 
  -3   1  14     1969.40     2124.80    192.89 o 
  -2   1  14     1490.34     1548.88    156.95 o 
  -1   1  14      390.12      385.70     76.63 o 
   0   1  14     1102.93     1153.15    130.14 o 
   1   1  14       38.07       36.62     34.33 o 
   2   1  14      324.07      322.48     71.68 o 
   3   1  14     1635.34     1694.28    167.70 o 
   4   1  14      624.36      711.61     86.49 o 
   5   1  14      481.45      553.75     98.78 o 
   6   1  14      838.46      992.38    135.47 o 
   7   1  14      188.07      164.82     63.79 o 
   8   1  14      269.56      456.05    107.10 o 
  -6   2  14      388.70      438.45    102.83 o 
  -5   2  14      163.21      231.94     71.60 o 
  -4   2  14        7.06       38.08     34.92 o 
  -3   2  14     2248.99     2210.28    190.41 o 
  -2   2  14     4921.77     5115.68    283.37 o 
  -1   2  14       31.02       96.89     40.08 o 
   0   2  14      518.70      438.84     81.61 o 
   1   2  14     4025.66     4355.75    183.92 o 
   2   2  14     3082.76     3263.20    154.29 o 
   3   2  14       81.80       65.33     39.89 o 
   4   2  14      227.90      185.52     35.37 o 
   5   2  14      961.39      981.84    163.61 o 
   6   2  14      514.62      595.85    102.50 o 
   7   2  14      274.02      241.39     72.85 o 
   8   2  14      104.98      112.34     57.19 o 
  -6   3  14      751.65      763.37    129.59 o 
  -5   3  14      233.89      285.12     79.63 o 
  -4   3  14      373.04      289.81     76.42 o 
  -3   3  14     1409.74     1505.34    155.42 o 
  -2   3  14      262.20      238.67     62.98 o 
  -1   3  14      538.81      582.14     88.05 o 
   0   3  14      514.73      482.15     57.46 o 
   1   3  14     2684.30     2774.51    107.61 o 
   2   3  14     2652.75     2669.68    104.48 o 
   3   3  14      884.66      838.45     67.55 o 
   4   3  14      301.36      299.46     43.15 o 
   5   3  14     1013.90     1168.07     81.26 o 
   6   3  14      440.18      513.12     62.41 o 
   7   3  14       31.24      -38.46     41.04 o 
   8   3  14      374.46      400.10     91.22 o 
  -6   4  14      505.51      619.88     87.83 o 
  -5   4  14      120.96      249.02     71.89 o 
  -4   4  14      277.58      271.14     72.55 o 
  -3   4  14     3047.65     3287.71    223.33 o 
  -2   4  14     2033.77     2003.67    166.42 o 
  -1   4  14      250.95      258.82     34.24 o 
   0   4  14      172.06      145.48     31.55 o 
   1   4  14     1933.28     2101.37    109.60 o 
   2   4  14     1908.08     2154.51    194.98 o 
   3   4  14      275.96      262.14     39.26 o 
   4   4  14        1.42      -27.30     18.20 o 
   5   4  14       26.98       23.59     18.66 o 
   6   4  14        4.26       11.42     15.84 o 
   7   4  14       34.65       35.94     35.67 o 
   8   4  14       21.42       66.19     37.85 o 
  -6   5  14      126.19       67.89     49.90 o 
  -5   5  14      292.03      335.27     61.81 o 
  -4   5  14      868.31      901.55    123.32 o 
  -3   5  14      645.42      741.08    103.14 o 
  -2   5  14      580.04      628.94     64.64 o 
  -1   5  14       65.74       60.43     19.40 o 
   0   5  14       20.68       48.79     29.56 o 
   1   5  14       81.54       74.17     21.47 o 
   2   5  14        1.95        1.39     11.84 o 
   3   5  14      230.52      189.32     34.81 o 
   4   5  14      132.16       91.87     26.39 o 
   5   5  14      406.92      442.33     50.66 o 
   6   5  14      388.61      381.26     49.99 o 
   7   5  14      144.68      105.10     42.91 o 
  -6   6  14       11.20      -30.46     38.30 o 
  -5   6  14        1.61      -27.37     25.83 o 
  -4   6  14       78.82       37.86     78.02 o 
  -3   6  14       54.92       55.43     26.32 o 
  -2   6  14       99.12      113.05     32.65 o 
  -1   6  14      426.15      452.57     51.86 o 
   0   6  14      707.37      713.98     61.36 o 
   1   6  14     1797.64     1707.82     78.20 o 
   2   6  14        9.23       -5.87     15.04 o 
   3   6  14       38.93       29.39     25.13 o 
   4   6  14     1046.72     1155.35     79.98 o 
   5   6  14     2130.10     2199.76    113.90 o 
   6   6  14      915.76      941.51    106.79 o 
   7   6  14      326.81      329.77     64.95 o 
  -5   7  14       30.60      -75.31     50.21 o 
  -4   7  14       49.63       37.86     36.45 o 
  -3   7  14      117.16      125.60     27.64 o 
  -2   7  14      946.68     1009.08     63.35 o 
  -1   7  14     1111.07     1187.52     80.15 o 
   0   7  14     1479.15     1518.24     85.30 o 
   1   7  14     1552.09     1697.76     86.21 o 
   2   7  14     1183.69     1152.26     70.64 o 
   3   7  14      259.76      287.35     42.75 o 
   4   7  14     1120.91     1205.30    126.41 o 
   5   7  14     2357.45     2405.80    180.38 o 
   6   7  14      742.12      737.57    100.89 o 
   7   7  14      143.63      138.71     52.77 o 
  -4   8  14     1397.88     1499.93    156.12 o 
  -3   8  14     1092.95     1106.94    134.72 o 
  -2   8  14       48.92       74.19     44.93 o 
  -1   8  14       30.10       77.71     40.48 o 
   0   8  14     2821.96     2902.30    203.98 o 
   1   8  14     1706.23     1779.05    156.91 o 
   2   8  14      899.20     1052.77    121.22 o 
   3   8  14       42.03       31.36     32.92 o 
   4   8  14     1395.43     1617.33    154.17 o 
   5   8  14     1538.92     1463.38    149.40 o 
   6   8  14      600.62      537.75     96.38 o 
  -4   9  14      232.23      304.28     79.02 o 
  -3   9  14     1532.20     1672.03    167.41 o 
  -2   9  14      919.27      893.38    122.16 o 
  -1   9  14      356.79      343.08     75.39 o 
   0   9  14     1824.89     1915.56    170.64 o 
   1   9  14     2100.79     2359.87    188.01 o 
   2   9  14       91.72       99.11     46.74 o 
   3   9  14       50.36       -9.22     38.10 o 
   4   9  14     1257.09     1472.26    156.05 o 
   5   9  14     1046.26     1264.74    146.71 o 
   6   9  14      176.85      325.31     78.40 o 
  -3  10  14      750.88      647.47    109.35 o 
  -2  10  14       86.01       66.83     44.79 o 
  -1  10  14      278.70      200.23     62.86 o 
   0  10  14      481.30      440.67     86.69 o 
   1  10  14      525.28      702.33    109.46 o 
   2  10  14        5.43       -2.22     41.72 o 
   3  10  14      144.88      118.83     54.77 o 
   4  10  14      291.69      290.19     78.74 o 
   5  10  14      780.23      884.05    132.22 o 
  -1  -5  15       44.03      127.14     63.88 o 
   0  -5  15      204.61      245.61     82.05 o 
   1  -5  15      233.53      318.42     90.73 o 
   2  -5  15        6.93      -22.86     43.20 o 
   3  -5  15       20.61      110.01     64.81 o 
  -3  -4  15       33.25       -1.40     34.15 o 
  -2  -4  15       14.08       -0.89     35.60 o 
  -1  -4  15       82.39       66.06     43.33 o 
   0  -4  15      573.86      464.35    107.54 o 
   1  -4  15      673.36      636.46    119.03 o 
   2  -4  15      379.73      360.27     88.10 o 
   3  -4  15        1.19       -0.70     28.48 o 
   4  -4  15      144.25      194.79     74.93 o 
   5  -4  15      304.85      327.97     89.15 o 
  -3  -3  15       41.39       32.64     40.86 o 
  -2  -3  15      207.70      245.11     78.66 o 
  -1  -3  15      164.91      159.84     69.68 o 
   0  -3  15      543.11      591.01    115.13 o 
   1  -3  15      698.72      723.47    118.94 o 
   2  -3  15      946.52      899.87    136.57 o 
   3  -3  15     1001.02      937.98    138.71 o 
   4  -3  15      148.73       97.01     52.23 o 
   5  -3  15      390.32      576.82    114.24 o 
   6  -3  15     1715.10     2142.60    227.23 o 
  -4  -2  15      114.65       76.10     48.71 o 
  -3  -2  15       12.76      -26.23     40.24 o 
  -2  -2  15     1007.96      945.42    141.14 o 
  -1  -2  15     1449.34     1596.39    180.15 o 
   0  -2  15      943.92     1114.53    149.90 o 
   1  -2  15     1520.07     1651.23    179.43 o 
   2  -2  15     2451.02     2635.35    224.97 o 
   3  -2  15     1533.95     1668.70    177.42 o 
   4  -2  15      414.45      475.42     98.53 o 
   5  -2  15      641.59      920.04    138.51 o 
   6  -2  15      645.16      802.19    133.50 o 
  -5  -1  15     2699.27     2792.74    254.71 o 
  -4  -1  15      919.16      788.51    133.79 o 
  -3  -1  15      493.82      556.71    113.30 o 
  -2  -1  15     2114.10     2140.62    206.16 o 
  -1  -1  15     3548.72     3804.47    269.21 o 
   0  -1  15     1114.35     1222.22    152.35 o 
   1  -1  15     1662.60     1825.58    181.10 o 
   2  -1  15     4154.23     4358.49    286.45 o 
   3  -1  15      940.11     1056.79    139.70 o 
   4  -1  15        7.69      -29.12     33.38 o 
   5  -1  15      360.31      400.23     65.67 o 
   6  -1  15     1606.57     1702.71    190.79 o 
   7  -1  15      506.37      563.79    115.42 o 
  -5   0  15     2180.28     2449.76    233.77 o 
  -4   0  15      239.61      271.57     80.07 o 
  -3   0  15      970.17     1016.96    142.54 o 
  -2   0  15     1595.51     1754.87    179.20 o 
  -1   0  15     1451.72     1560.95    165.95 o 
   0   0  15      261.47      190.19     65.08 o 
   1   0  15      792.46      937.24    126.20 o 
   2   0  15      906.46      879.15    125.53 o 
   3   0  15      941.71      867.15    123.54 o 
   4   0  15       27.15       26.33     32.55 o 
   5   0  15       20.50      -32.23     26.58 o 
   6   0  15      879.89      902.94    135.09 o 
   7   0  15        4.28      -12.88     37.27 o 
  -5   1  15      819.32      911.40    142.42 o 
  -4   1  15      390.43      262.13     75.51 o 
  -3   1  15       21.64        0.83     32.03 o 
  -2   1  15      391.98      289.34     77.78 o 
  -1   1  15      592.64      592.57     99.81 o 
   0   1  15       81.40       87.89     44.95 o 
   1   1  15        3.81        0.10     24.73 o 
   2   1  15       67.37       57.03     41.13 o 
   3   1  15      201.01      182.61     59.02 o 
   4   1  15      534.64      609.86    103.01 o 
   5   1  15        8.67       14.30     34.22 o 
   6   1  15       10.52       29.98     39.55 o 
   7   1  15       37.24      111.83     56.66 o 
  -6   2  15      382.58      424.97    101.86 o 
  -5   2  15        7.18       -3.43     29.99 o 
  -4   2  15      142.54       56.59     45.40 o 
  -3   2  15      112.66       92.65     48.25 o 
  -2   2  15        0.01       39.12     34.54 o 
  -1   2  15      327.00      248.76     66.06 o 
   0   2  15      286.47      262.73     62.44 o 
   1   2  15       10.02      -10.16     27.72 o 
   2   2  15       69.41       73.45     44.93 o 
   3   2  15     1082.44     1164.55    133.25 o 
   4   2  15      616.62      637.31    101.99 o 
   5   2  15      333.91      354.25     80.25 o 
   6   2  15       96.00       85.19     50.42 o 
   7   2  15       93.01       88.88     47.67 o 
   8   2  15      395.12      497.70    112.82 o 
  -6   3  15       14.09       70.15     54.23 o 
  -5   3  15      105.72      111.39     59.20 o 
  -4   3  15       25.20      -20.79     30.66 o 
  -3   3  15      398.78      544.71     97.53 o 
  -2   3  15      436.69      456.25     89.95 o 
  -1   3  15      348.20      261.05     65.71 o 
   0   3  15       30.58       26.48     30.95 o 
   1   3  15      249.75      268.27     62.11 o 
   2   3  15      466.31      497.89     63.44 o 
   3   3  15     1371.79     1535.02    114.80 o 
   4   3  15      855.21     1031.53     79.26 o 
   5   3  15      400.97      436.62     51.56 o 
   6   3  15       49.90       73.89     27.81 o 
   7   3  15       42.92       91.45     54.60 o 
   8   3  15       83.81      188.53     68.20 o 
  -6   4  15      282.42      207.69     79.60 o 
  -5   4  15        4.76       58.13     43.00 o 
  -4   4  15        0.52       -6.67     31.69 o 
  -3   4  15      403.99      309.06     78.34 o 
  -2   4  15     1661.08     1943.83    170.44 o 
  -1   4  15      225.64      205.09     55.30 o 
   0   4  15      425.32      479.42     46.50 o 
   1   4  15      177.04      116.89     25.79 o 
   2   4  15     1654.38     1581.95     80.14 o 
   3   4  15      758.77      795.61     57.61 o 
   4   4  15      320.34      330.36     46.19 o 
   5   4  15      286.18      278.16     53.65 o 
   6   4  15      901.58      938.37     78.96 o 
   7   4  15      231.49      228.05     69.78 o 
  -5   5  15       73.93       72.68     42.50 o 
  -4   5  15        8.23       30.23     33.96 o 
  -3   5  15      961.79     1110.42    128.05 o 
  -2   5  15     2629.54     2565.34    190.23 o 
  -1   5  15      410.84      487.97     46.58 o 
   0   5  15       47.75       90.39     28.66 o 
   1   5  15      503.44      466.28     53.63 o 
   2   5  15     1294.99     1396.58     90.84 o 
   3   5  15      250.66      311.14     45.12 o 
   4   5  15     1424.69     1616.11     98.98 o 
   5   5  15     1030.77     1094.77     82.72 o 
   6   5  15      411.87      390.76     99.82 o 
  -5   6  15       54.03       75.67     46.57 o 
  -4   6  15       18.84       68.44     28.73 o 
  -3   6  15     1533.34     1620.44    152.76 o 
  -2   6  15     1683.74     1862.21    112.60 o 
  -1   6  15      249.45      266.11     42.26 o 
   0   6  15        6.14       -9.32     23.54 o 
   1   6  15     1339.49     1412.21     89.23 o 
   2   6  15     1444.48     1514.84     92.55 o 
   3   6  15      365.09      419.24     50.10 o 
   4   6  15      187.16      208.17     56.19 o 
   5   6  15     1165.22     1198.10    141.12 o 
   6   6  15      304.40      357.13     69.57 o 
  -4   7  15       10.83       21.72     34.97 o 
  -3   7  15      486.44      538.76     53.28 o 
  -2   7  15      738.33      835.94     60.29 o 
  -1   7  15      286.60      290.08     42.49 o 
   0   7  15      359.94      334.17     43.50 o 
   1   7  15     1601.79     1699.37     99.96 o 
   2   7  15     1103.39     1182.51     76.26 o 
   3   7  15      750.19      864.79    108.13 o 
   4   7  15      287.66      361.39     70.28 o 
   5   7  15      963.95     1005.55    118.66 o 
   6   7  15      196.36      251.31     61.91 o 
  -4   8  15      744.09      865.95    124.56 o 
  -3   8  15     1434.97     1528.05    159.25 o 
  -2   8  15     1326.64     1546.70    157.64 o 
  -1   8  15      179.25      211.93     59.96 o 
   0   8  15       82.45       76.11     45.69 o 
   1   8  15      872.17      914.68    116.53 o 
   2   8  15      747.54      823.27    110.09 o 
   3   8  15      172.36      175.78     56.57 o 
   4   8  15      329.08      347.13     79.26 o 
   5   8  15      530.27      508.96     90.87 o 
   6   8  15        4.37        0.10     28.47 o 
  -3   9  15     1004.88     1170.45    143.57 o 
  -2   9  15      451.93      394.60     87.80 o 
  -1   9  15      163.97      171.98     62.04 o 
   0   9  15      202.62      131.40     51.43 o 
   1   9  15        4.48      -10.60     30.51 o 
   2   9  15      101.77      126.80     46.96 o 
   3   9  15      410.18      502.90     92.68 o 
   4   9  15       43.07       -6.47     36.68 o 
   5   9  15      263.79      201.09     65.44 o 
  -1  10  15        7.67      -78.09     52.28 o 
   0  10  15      187.50      223.76     69.70 o 
   1  10  15      195.45      178.40     63.57 o 
   2  10  15      187.86      126.41     58.62 o 
   3  10  15      539.87      723.86    115.26 o 
   4  10  15       84.25      -12.18     36.14 o 
  -1  -4  16     1703.67     1750.25    205.18 o 
   0  -4  16     1014.37     1310.74    177.25 o 
   1  -4  16      242.95      123.53     70.71 o 
   2  -4  16       33.60       18.11     42.84 o 
   3  -4  16      445.15      418.54    100.98 o 
  -2  -3  16      266.71      239.39     81.05 o 
  -1  -3  16     1439.91     1582.19    188.53 o 
   0  -3  16       34.31       92.55     56.89 o 
   1  -3  16      165.11       95.37     56.62 o 
   2  -3  16        2.55      -28.31     43.70 o 
   3  -3  16      329.31      421.79    100.14 o 
   4  -3  16       61.34       38.24     45.38 o 
   5  -3  16       19.19      -51.87     49.15 o 
  -3  -2  16      154.11      130.12     62.59 o 
  -2  -2  16      123.67      207.26     71.51 o 
  -1  -2  16      615.69      627.37    120.00 o 
   0  -2  16       68.90       -0.27     42.55 o 
   1  -2  16      398.32      363.05     91.28 o 
   2  -2  16        0.18      -83.28     55.52 o 
   3  -2  16      189.51      180.24     67.62 o 
   4  -2  16       13.12      -30.96     41.55 o 
   5  -2  16        7.63      -90.79     60.53 o 
  -4  -1  16        4.37      -92.06     61.37 o 
  -3  -1  16       98.62       50.10     46.37 o 
  -2  -1  16      402.63      454.91    101.94 o 
  -1  -1  16      203.75      363.15     87.76 o 
   0  -1  16        0.14      -21.08     34.89 o 
   1  -1  16       99.59       65.17     47.27 o 
   2  -1  16       80.34       59.38     46.08 o 
   3  -1  16        4.47      -67.25     44.83 o 
   4  -1  16      360.33      430.98     94.50 o 
   5  -1  16       52.13       29.26     44.95 o 
   6  -1  16      353.12      500.19     85.03 o 
  -4   0  16       33.95       92.40     53.25 o 
  -3   0  16       33.97      -69.66     47.55 o 
  -2   0  16       55.20       43.73     40.76 o 
  -1   0  16       60.82       11.34     38.19 o 
   0   0  16      247.39      304.44     82.16 o 
   1   0  16      929.04     1013.39    138.27 o 
   2   0  16       51.61      108.91     51.36 o 
   3   0  16       89.75       96.12     47.14 o 
   4   0  16      343.76      363.00     87.59 o 
   5   0  16        6.30      -69.88     46.59 o 
   6   0  16      314.10      276.42     82.49 o 
   7   0  16      753.81      778.38    136.03 o 
  -5   1  16      161.86      140.35     67.13 o 
  -4   1  16      177.35      159.88     63.45 o 
  -3   1  16       44.97       48.68     38.82 o 
  -2   1  16       77.15       42.19     37.24 o 
  -1   1  16       23.17       45.63     43.51 o 
   0   1  16        1.44      -26.22     33.74 o 
   1   1  16      822.43      877.80    122.79 o 
   2   1  16     3999.37     4807.86    294.72 o 
   3   1  16     1394.27     1831.37    180.19 o 
   4   1  16      236.85      288.10     78.05 o 
   5   1  16      271.99      328.96     84.21 o 
   6   1  16      937.22     1153.92    151.98 o 
   7   1  16      976.20     1219.76    165.75 o 
  -5   2  16      641.34      539.45    114.75 o 
  -4   2  16      321.38      342.91     83.14 o 
  -3   2  16      373.76      363.15     84.87 o 
  -2   2  16     1049.33      995.80    133.69 o 
  -1   2  16     1537.05     1633.83    166.90 o 
   0   2  16      297.82      342.10     81.24 o 
   1   2  16      433.76      431.06     84.46 o 
   2   2  16     3395.81     3676.65    249.34 o 
   3   2  16     1604.49     1986.58    181.76 o 
   4   2  16       78.18      106.23     48.13 o 
   5   2  16      432.38      488.98     96.44 o 
   6   2  16      903.34     1066.39    144.14 o 
   7   2  16      784.42      885.92    140.67 o 
  -5   3  16      866.22      995.20    147.83 o 
  -4   3  16      224.81      216.48     70.31 o 
  -3   3  16      911.81     1072.36    143.13 o 
  -2   3  16     2328.07     2658.01    216.21 o 
  -1   3  16     1390.96     1502.05    153.23 o 
   0   3  16      892.91      884.82    118.19 o 
   1   3  16     1276.40     1340.37    144.11 o 
   2   3  16     2814.91     3424.85    230.43 o 
   3   3  16     2551.75     3051.08    220.60 o 
   4   3  16      182.74      214.36     39.64 o 
   5   3  16      178.17      184.14     39.00 o 
   6   3  16     2268.95     2837.87    226.01 o 
   7   3  16     1223.34     1299.26    159.95 o 
  -5   4  16     1257.91     1237.36    161.93 o 
  -4   4  16      540.12      590.28    106.86 o 
  -3   4  16      803.74      948.07    128.50 o 
  -2   4  16     2395.59     2250.97    191.07 o 
  -1   4  16     1340.65     1582.76    153.13 o 
   0   4  16      116.02       86.28     35.59 o 
   1   4  16     1580.64     1624.60     87.75 o 
   2   4  16     2668.11     3057.35    190.86 o 
   3   4  16      621.05      671.02     69.83 o 
   4   4  16       13.17        0.65     17.35 o 
   5   4  16      258.38      217.68     44.88 o 
   6   4  16      361.17      369.12     50.65 o 
   7   4  16      247.70      299.29     76.18 o 
  -5   5  16      696.53      586.42    113.23 o 
  -4   5  16      452.57      503.72     97.45 o 
  -3   5  16      290.29      357.26     79.46 o 
  -2   5  16      743.78      783.14    109.75 o 
  -1   5  16      374.31      388.12     53.14 o 
   0   5  16       19.74       -2.25     19.71 o 
   1   5  16      196.16      176.70     37.00 o 
   2   5  16      559.38      686.98     67.65 o 
   3   5  16      137.95      121.14     30.32 o 
   4   5  16      316.23      307.78     47.01 o 
   5   5  16       63.53       40.21     25.42 o 
   6   5  16        7.72      -20.77     28.63 o 
  -4   6  16        0.42      -53.95     35.97 o 
  -3   6  16       71.89       80.32     43.96 o 
  -2   6  16       47.62       80.01     29.26 o 
  -1   6  16      228.36      187.43     38.94 o 
   0   6  16        3.97       13.70     18.10 o 
   1   6  16       89.92      108.71     29.17 o 
   2   6  16        8.11       34.87     34.80 o 
   3   6  16      551.43      540.72     58.07 o 
   4   6  16      429.19      426.41     54.89 o 
   5   6  16      462.32      527.29     59.98 o 
   6   6  16       95.87      138.41     50.44 o 
  -3   7  16      311.71      319.61     78.23 o 
  -2   7  16      447.86      440.15     57.77 o 
  -1   7  16       90.18      105.83     30.72 o 
   0   7  16      400.02      472.24     86.09 o 
   1   7  16      216.99      184.72     59.62 o 
   2   7  16        3.50       10.01     34.87 o 
   3   7  16      390.99      398.48     79.83 o 
   4   7  16      268.77      199.04     57.48 o 
   5   7  16      293.12      260.14     64.42 o 
   6   7  16      138.84      122.36     46.96 o 
  -3   8  16       20.49       36.88     45.55 o 
  -2   8  16      750.96      846.52    120.50 o 
  -1   8  16      347.11      333.31     74.72 o 
   0   8  16       79.23       60.18     43.22 o 
   1   8  16      134.31      213.04     63.55 o 
   2   8  16      450.26      438.05     85.23 o 
   3   8  16       31.13        0.99     26.49 o 
   4   8  16      293.04      260.54     66.42 o 
   5   8  16      926.38      929.92    122.61 o 
  -2   9  16      656.53      705.85    114.02 o 
  -1   9  16      169.48      104.70     52.85 o 
   0   9  16       33.28       44.24     39.95 o 
   1   9  16      541.58      622.08    103.55 o 
   2   9  16      509.64      540.27     94.30 o 
   3   9  16      100.86      101.09     53.98 o 
   4   9  16      423.17      369.38     84.40 o 
  -1  -3  17      272.92      217.64     81.27 o 
   0  -3  17      439.04      469.23    110.48 o 
   1  -3  17      703.01      787.49    138.34 o 
   2  -3  17      182.38      121.90     63.60 o 
   3  -3  17       94.86      109.82     60.31 o 
  -2  -2  17      210.95      178.97     67.06 o 
  -1  -2  17      900.32      970.86    149.15 o 
   0  -2  17     1682.42     1844.56    203.45 o 
   1  -2  17      580.36      666.71    126.67 o 
   2  -2  17      156.61      115.14     60.41 o 
   3  -2  17      842.62     1017.26    151.83 o 
   4  -2  17      715.67      831.72    137.96 o 
  -3  -1  17       82.07      136.67     66.09 o 
  -2  -1  17      620.58      653.08    121.98 o 
  -1  -1  17     1954.02     2073.73    212.30 o 
   0  -1  17     1677.29     2058.10    210.89 o 
   1  -1  17      591.73      549.86    114.52 o 
   2  -1  17     1029.32     1040.94    148.78 o 
   3  -1  17      729.88      736.26    125.61 o 
   4  -1  17      841.80      953.82    143.31 o 
   5  -1  17      349.85      336.96     91.30 o 
  -3   0  17      171.56      222.95     71.40 o 
  -2   0  17      311.29      393.92     94.59 o 
  -1   0  17     2313.69     2262.76    217.59 o 
   0   0  17     3211.46     3916.47    284.71 o 
   1   0  17      627.94      648.76    122.30 o 
   2   0  17      281.65      312.86     84.16 o 
   3   0  17      645.88      766.08    124.25 o 
   4   0  17      576.38      789.79    125.78 o 
   5   0  17       11.07      -15.14     33.98 o 
   6   0  17      132.94      156.09     70.45 o 
  -4   1  17      395.62      327.56     94.29 o 
  -3   1  17        9.68      -23.75     38.58 o 
  -2   1  17      558.72      784.54    125.10 o 
  -1   1  17      903.16      975.62    138.68 o 
   0   1  17        4.93       14.84     36.42 o 
   1   1  17       13.06       11.62     43.23 o 
   2   1  17      259.38      447.10     94.72 o 
   3   1  17      517.75      537.73    106.15 o 
   4   1  17       34.67      -31.02     45.05 o 
   5   1  17       27.03      -36.50     39.64 o 
   6   1  17      137.47      159.54     61.54 o 
  -4   2  17      271.77      232.81     77.19 o 
  -3   2  17      277.81      227.20     70.93 o 
  -2   2  17      158.29      194.67     62.73 o 
  -1   2  17     1026.83     1040.46    141.05 o 
   0   2  17      242.29      186.60     68.72 o 
   1   2  17       69.61       56.35     43.48 o 
   2   2  17       92.14      105.16     49.55 o 
   3   2  17       64.83        8.88     36.08 o 
   4   2  17        7.02       16.48     35.22 o 
   5   2  17        0.38      -71.62     47.74 o 
   6   2  17       23.12        8.30     41.33 o 
  -4   3  17       78.77       67.03     45.39 o 
  -3   3  17        9.77       45.04     39.10 o 
  -2   3  17       68.74        4.08     36.47 o 
  -1   3  17      410.41      485.00     95.13 o 
   0   3  17       51.07       98.75     44.33 o 
   1   3  17       74.88      118.20     48.05 o 
   2   3  17       26.59       15.62     32.89 o 
   3   3  17        1.57       21.41     29.42 o 
   4   3  17        0.62      -70.59     47.06 o 
   5   3  17       24.60      -73.26     49.27 o 
   6   3  17      128.54      125.14     60.16 o 
   7   3  17       51.25       17.10     42.97 o 
  -4   4  17        0.10       84.40     50.81 o 
  -3   4  17        0.03      -24.61     40.25 o 
  -2   4  17       71.61       88.82     52.15 o 
  -1   4  17      102.54       92.33     49.75 o 
   0   4  17       65.37       33.15     37.18 o 
   1   4  17        0.50      -34.05     34.93 o 
   2   4  17      212.76      199.27     53.48 o 
   3   4  17      207.83      263.40     45.32 o 
   4   4  17       82.54       55.23     28.24 o 
   5   4  17      185.94      211.96     43.15 o 
   6   4  17       92.97      122.40     49.65 o 
  -4   5  17       56.26      133.69     55.68 o 
  -3   5  17       97.61       41.95     40.12 o 
  -2   5  17      114.81      142.76     54.71 o 
  -1   5  17       71.26       20.49     31.57 o 
   0   5  17        0.68      -34.30     42.22 o 
   1   5  17      113.55       91.10     29.58 o 
   2   5  17     1710.89     1969.63    117.59 o 
   3   5  17     1321.47     1582.97    104.40 o 
   4   5  17      151.28      203.29     40.97 o 
   5   5  17      118.17      132.79     33.70 o 
   6   5  17      651.07      749.38    102.04 o 
  -4   6  17       23.92       74.94     45.55 o 
  -3   6  17      303.40      357.37     82.08 o 
  -2   6  17      873.80      844.48    114.04 o 
  -1   6  17      882.39     1003.41     86.42 o 
   0   6  17        7.07       -6.37     17.31 o 
   1   6  17      410.37      422.16     54.87 o 
   2   6  17     1505.78     1730.71    107.30 o 
   3   6  17     1632.77     1967.89    115.84 o 
   4   6  17      371.51      476.11     83.92 o 
   5   6  17      174.58      163.26     51.87 o 
   6   6  17      937.64      965.02    116.09 o 
  -2   7  17     1672.06     2146.70    190.73 o 
  -1   7  17     1144.73     1313.95    146.75 o 
   0   7  17      261.45      368.05     78.58 o 
   1   7  17      661.21      729.79    109.74 o 
   2   7  17     2195.05     2303.77    187.82 o 
   3   7  17     1578.40     2004.81    175.05 o 
   4   7  17      205.03      377.52     78.14 o 
   5   7  17      396.54      326.99     76.75 o 
  -2   8  17     1780.18     2429.62    207.36 o 
  -1   8  17      581.13      595.38    102.20 o 
   0   8  17       89.08      127.60     51.29 o 
   1   8  17      714.20      772.68    113.56 o 
   2   8  17     2011.64     2341.27    196.56 o 
   3   8  17      684.96      842.11    120.24 o 
   4   8  17      164.02       83.97     46.57 o 
   5   8  17       47.80      -38.04     35.08 o 
   0   9  17      117.02       42.68     40.75 o 
   1   9  17      335.30      380.24     85.70 o 
   2   9  17      850.69      864.10    124.10 o 
   3   9  17      128.77       92.28     49.50 o 
   4   9  17        1.75      -45.48     42.81 o 
   0  -2  18      828.47      918.81    149.75 o 
   1  -2  18       95.61        9.94     58.06 o 
   2  -2  18       39.05      -25.02     44.10 o 
   3  -2  18      570.85      450.37    110.96 o 
  -2  -1  18      355.49      351.61     93.96 o 
  -1  -1  18      841.31     1030.78    158.49 o 
   0  -1  18      617.78      695.24    129.54 o 
   1  -1  18        5.75      -23.29     42.29 o 
   2  -1  18        0.19      -84.50     56.33 o 
   3  -1  18      614.67      680.49    124.72 o 
   4  -1  18      267.79      303.36     91.21 o 
  -3   0  18      180.80      189.75     73.82 o 
  -2   0  18        0.28       30.84     38.71 o 
  -1   0  18       38.31      -17.65     33.69 o 
   0   0  18       77.40       97.84     55.02 o 
   1   0  18        0.12       -5.16     39.16 o 
   2   0  18       20.21        7.26     36.86 o 
   3   0  18      197.54      156.09     66.72 o 
   4   0  18       17.24      -18.07     31.07 o 
   5   0  18      317.80      279.11     84.79 o 
  -3   1  18        2.20        8.43     35.62 o 
  -2   1  18       48.45       73.54     45.63 o 
  -1   1  18        4.16        6.21     33.59 o 
   0   1  18      980.71     1032.76    148.28 o 
   1   1  18      867.88      817.13    132.93 o 
   2   1  18      244.66      213.54     68.95 o 
   3   1  18      404.68      537.11    104.78 o 
   4   1  18       33.24       17.04     34.75 o 
   5   1  18      376.11      392.44    101.58 o 
   6   1  18      891.61     1106.59    157.53 o 
  -3   2  18       29.96       21.02     37.14 o 
  -2   2  18       29.71       56.08     42.75 o 
  -1   2  18      289.20      425.68     94.03 o 
   0   2  18      596.51      652.77    114.65 o 
   1   2  18     1279.53     1572.69    176.63 o 
   2   2  18      450.58      481.93    103.55 o 
   3   2  18      576.93      594.91    109.64 o 
   4   2  18      499.44      532.02    104.69 o 
   5   2  18      430.99      439.12     95.81 o 
   6   2  18      608.69      763.71    129.80 o 
  -4   3  18      608.49      523.14    108.93 o 
  -3   3  18      263.59      292.27     83.67 o 
  -2   3  18      386.77      387.30     90.25 o 
  -1   3  18     1334.22     1679.60    176.59 o 
   0   3  18     1086.53     1253.67    153.85 o 
   1   3  18      864.80     1085.02    143.08 o 
   2   3  18     1242.79     1363.12    157.60 o 
   3   3  18      965.53     1207.43    149.29 o 
   4   3  18      717.50      788.10    122.21 o 
   5   3  18      242.01      217.68     73.01 o 
   6   3  18      471.48      567.53    110.12 o 
  -3   4  18      217.25      173.98     65.49 o 
  -2   4  18      345.53      356.13     83.70 o 
  -1   4  18     1637.80     1635.09    170.87 o 
   0   4  18     1202.36     1274.52    149.41 o 
   1   4  18      328.06      247.34     72.35 o 
   2   4  18      988.71     1187.43    143.37 o 
   3   4  18      923.79     1164.29    141.53 o 
   4   4  18      225.78      257.17     46.55 o 
   5   4  18       69.00       92.32     28.80 o 
   6   4  18      967.77     1151.27    148.72 o 
  -3   5  18       13.09      -22.84     35.42 o 
  -2   5  18      358.87      312.15     75.42 o 
  -1   5  18      998.93     1014.73    130.16 o 
   0   5  18      292.56      444.71     86.28 o 
   1   5  18      137.48      114.01     35.92 o 
   2   5  18      587.93      587.68     68.28 o 
   3   5  18      384.63      395.75     56.63 o 
   4   5  18        0.90       -5.47     19.26 o 
   5   5  18        0.37      -16.07     47.43 o 
  -3   6  18        1.37       38.80     26.19 o 
  -2   6  18      309.97      300.73     68.79 o 
  -1   6  18      354.41      461.70     84.08 o 
   0   6  18      159.48      160.42     74.43 o 
   1   6  18       31.76       28.01     24.29 o 
   2   6  18       16.32        0.69     19.62 o 
   3   6  18       85.93       98.60     47.36 o 
   4   6  18       44.12       38.98     36.45 o 
   5   6  18       15.36      -10.55     29.87 o 
  -1   7  18      109.90      143.59     55.37 o 
   0   7  18       51.14      101.30     51.16 o 
   1   7  18       16.21       -6.54     42.75 o 
   2   7  18      131.53      190.07     62.60 o 
   3   7  18        0.72      -68.64     45.76 o 
   4   7  18       38.02        9.93     35.55 o 
   5   7  18        2.96      -13.88     32.39 o 
   0   8  18       46.78      106.46     53.25 o 
   1   8  18      157.93       84.48     53.58 o 
   2   8  18       71.19       52.49     44.86 o 
   3   8  18       17.17      -65.88     43.92 o 
   4   8  18       33.77      -39.16     43.22 o 
   0  -1  19      540.35      580.06    120.91 o 
   1  -1  19       52.60       39.42     50.45 o 
   2  -1  19       20.25       23.16     43.36 o 
   3  -1  19      226.77      128.29     68.35 o 
  -1   0  19      814.53      870.03    145.08 o 
   0   0  19      824.27      802.92    139.25 o 
   1   0  19      221.72      270.08     81.54 o 
   2   0  19       79.45       57.96     56.03 o 
   3   0  19      197.43      207.73     79.08 o 
   4   0  19      844.66     1024.32    158.02 o 
  -2   1  19      137.16       97.85     57.32 o 
  -1   1  19     1101.05     1033.62    153.06 o 
   0   1  19     1885.83     2247.10    222.78 o 
   1   1  19      205.45      196.29     74.39 o 
   2   1  19        2.08      -26.60     53.47 o 
   3   1  19      417.72      387.34     90.01 o 
   4   1  19      918.00     1276.53    170.13 o 
   5   1  19      270.24      228.95     79.52 o 
  -2   2  19      202.64      255.40     81.61 o 
  -1   2  19      364.56      529.53    106.99 o 
   0   2  19      762.12      961.12    141.30 o 
   1   2  19       54.09       43.14     40.16 o 
   2   2  19        6.70      -64.13     51.30 o 
   3   2  19      580.82      621.76    114.93 o 
   4   2  19      854.42     1078.00    153.92 o 
   5   2  19      122.91       82.93     58.05 o 
  -2   3  19      293.15      323.19     84.44 o 
  -1   3  19      693.03      878.09    134.35 o 
   0   3  19      847.82      842.74    129.15 o 
   1   3  19       93.75      135.62     59.96 o 
   2   3  19       99.32       75.89     55.09 o 
   3   3  19      503.19      630.79    113.25 o 
   4   3  19      706.62      804.09    130.05 o 
   5   3  19      165.44      157.93     62.80 o 
  -2   4  19       67.14       70.28     52.69 o 
  -1   4  19     1019.53     1083.11    147.79 o 
   0   4  19      493.02      560.49    104.16 o 
   1   4  19        9.49       -5.77     29.45 o 
   2   4  19       26.62       32.07     39.70 o 
   3   4  19       41.37       11.79     32.08 o 
   4   4  19       26.80      -73.44     48.96 o 
   5   4  19        4.69      -95.78     63.86 o 
  -2   5  19      164.10      172.60     58.79 o 
  -1   5  19        4.60      -68.62     45.75 o 
   0   5  19      237.28      297.10     77.73 o 
   1   5  19       88.41       77.78     47.07 o 
   2   5  19      253.89      265.44     65.10 o 
   3   5  19      139.58      148.89     38.00 o 
   4   5  19       68.54       48.73     27.48 o 
   5   5  19      139.78      164.36     52.20 o 
   0   6  19      110.13       98.18     47.69 o 
   1   6  19      758.13      894.14    122.52 o 
   2   6  19      664.93      733.56    112.42 o 
   3   6  19      561.37      624.39    100.98 o 
   4   6  19      490.07      510.05     92.45 o 
   1   7  19      225.35      221.09     65.60 o 
   2   7  19      860.21     1025.91    132.66 o 
   3   7  19     1224.17     1460.98    155.83 o 
   1   0  20       52.50      -11.82     40.12 o 
   0   1  20       15.19       95.61     43.58 o 
   1   1  20        0.34       -1.36     34.13 o 
   2   1  20       91.15      108.74     60.13 o 
   3   1  20        9.28        0.46     35.62 o 
  -1   2  20      191.76      289.46     85.37 o 
   0   2  20      336.98      365.42     96.80 o 
   1   2  20      138.14      162.42     73.50 o 
   2   2  20       61.47       31.32     47.61 o 
   3   2  20       89.10       22.27     38.63 o 
   4   2  20      203.90      179.28     73.65 o 
  -1   3  20      251.10      286.27     85.32 o 
   0   3  20      470.73      552.11    113.27 o 
   1   3  20      240.69      255.84     79.39 o 
   2   3  20      291.97      308.86     86.55 o 
   3   3  20       77.96       78.28     49.58 o 
   4   3  20       87.64      -17.47     36.09 o 
  -1   4  20      355.41      371.58     91.97 o 
   0   4  20     1640.04     1723.89    183.88 o 
   1   4  20      218.59      208.86     68.12 o 
   2   4  20        2.09      -55.49     43.41 o 
   3   4  20      347.80      390.84     88.26 o 
   4   4  20      919.03     1107.27    148.79 o 
  -1   5  20      742.82      705.70    117.21 o 
   0   5  20      584.66      774.67    118.47 o 
   1   5  20      421.69      480.87     95.43 o 
   2   5  20       24.72      -30.07     42.24 o 
   2   6  20        2.29      -46.81     43.03 o 
   3   6  20      450.30      493.60     93.42 o 
                                                 
